# Supplementary material for: Seasonal and geographical differences in the ruminal microbial and chloroplast composition of sika deer (Cervus nippon) in Japan
Source: Sci Rep. 2022 Apr 15;12:6356. doi: 10.1038/s41598-022-09855-w (PMC9012793; doi:10.1038/s41598-022-09855-w)
Supplement: Supplementary file 1 — Supplementary Tables. [file 41598_2022_9855_MOESM1_ESM.xlsx]

## Sheet: Table S1
Table S1 Profiles of wild sika deer enrolled in this study
Groupsa)	Deer Number	Subspecies	Condition	Sexb)	Body weight (kg)c)	Antler points [1]	Classification of Age [1]d,e)	Latitude (location)	Longitude (location)	Köppen-Geiger climate classification [2]	Sampling date	Capturing method	Category of culling in Wildlife Protection and Hunting Act	Purpose for culling in the act	Permission number for culling f)	Permitters for the culling	Sampling place	Permitters for the dressing and slaughtering
HW	1	Cervus nippon yessoensis	good	male	NA	4P	adult	43	144.9	Dfb	2019-02-21	Rifle	Hunting	Harmful Birds and Mammals Control	600	Governor, Hokkaido, Japan	dressing and sampling In the field	Governor, Hokkaido, Japan
HW	2	Cervus nippon yessoensis	good	male	NA	4P	adult	44.3	145.3	Dfb	2019-02-22	Rifle	Hunting	Harmful Birds and Mammals Control	1164	Governor, Hokkaido, Japan	dressing and sampling In the field	Governor, Hokkaido, Japan
HW	3	Cervus nippon yessoensis	good	male	NA	2P	sub-adult	44	144.9	Dfb	2019-02-23	Rifle	Hunting	Harmful Birds and Mammals Control	1164	Governor, Hokkaido, Japan	dressing and sampling In the field	Governor, Hokkaido, Japan
HW	4	Cervus nippon yessoensis	good	male	NA	4P	adult	43.3	145	Dfb	2019-02-24	Rifle	Hunting	Harmful Birds and Mammals Control	593	Governor, Hokkaido, Japan	dressing and sampling In the field	Governor, Hokkaido, Japan
HW	5	Cervus nippon yessoensis	good	male	NA	4P	adult	43.1	144.9	Dfb	2019-03-01	Rifle	Permitted capture	Harmful Birds and Mammals Control	600	Governor, Hokkaido, Japan	dressing and sampling In the field	Governor, Hokkaido, Japan
NS	1	Cervus nippon centralis	good	male	57.72	ND	adult	36.4	138.5	Cfa	2019-04-15	Snare trap	Permitted capture	Harmful Birds and Mammals Control	2019-1	Chief of Komoro city, Nagano, Japan	A slaughter facility operated by the Komoro city government	Chief of Komoro city, Nagano, Japan
NS	2	Cervus nippon centralis	good	female	43.7	ND	adult	36.4	138.5	Cfa	2019-04-16	Snare trap	Permitted capture	Harmful Birds and Mammals Control	Not recorded	Superinpendent, Chubu resional environment office, Ministry of the environment, Japan	A slaughter facility operated by the Komoro city government	Chief of Komoro city, Nagano, Japan
NS	3	Cervus nippon centralis	good	female	44.5	ND	adult	36.1	138.3	Cfa	2019-04-16	Snare trap	Permitted capture	Harmful Birds and Mammals Control	Not recorded	Chief of Saku city, Nagano, Japan	A slaughter facility operated by the Komoro city government	Chief of Komoro city, Nagano, Japan
NS	4	Cervus nippon centralis	good	male	77.06	ND	adult	36.1	138.3	Cfa	2019-04-16	Snare trap	Permitted capture	Harmful Birds and Mammals Control	Not recorded	Chief of Saku city, Nagano, Japan	A slaughter facility operated by the Komoro city government	Chief of Komoro city, Nagano, Japan
NS	5	Cervus nippon centralis	good	male	26.34	ND	young	36.1	138.3	Cfa	2019-04-16	Snare trap	Permitted capture	Harmful Birds and Mammals Control	Not recorded	Chief of Saku city, Nagano, Japan	A slaughter facility operated by the Komoro city government	Chief of Komoro city, Nagano, Japan
NS	6	Cervus nippon centralis	good	female	39.68	ND	adult	36.1	138.3	Cfa	2019-04-17	Snare trap	Permitted capture	Harmful Birds and Mammals Control	Not recorded	Chief of Saku city, Nagano, Japan	A slaughter facility operated by the Komoro city government	Chief of Komoro city, Nagano, Japan
NS	7	Cervus nippon centralis	good	female	33.78	ND	adult	36.4	138.5	Cfa	2019-04-18	Snare trap	Permitted capture	Harmful Birds and Mammals Control	2019-1	Chief of Komoro city, Nagano, Japan	A slaughter facility operated by the Komoro city government	Chief of Komoro city, Nagano, Japan
NS	8	Cervus nippon centralis	good	male	59.08	ND	adult	36.3	138.6	Cfa	2019-04-18	Snare trap	Permitted capture	Harmful Birds and Mammals Control	31-1	Mayor of Karuizawa town, Nagano, Japan	A slaughter facility operated by the Komoro city government	Chief of Komoro city, Nagano, Japan
NS	9	Cervus nippon centralis	good	male	57.68	ND	adult	36.1	138.3	Cfa	2019-04-22	Snare trap	Permitted capture	Harmful Birds and Mammals Control	Not recorded	Chief of Saku city, Nagano, Japan	A slaughter facility operated by the Komoro city government	Chief of Komoro city, Nagano, Japan
NS	10	Cervus nippon centralis	good	female	27.3	ND	young	36.3	138.6	Cfa	2019-04-24	Snare trap	Permitted capture	Harmful Birds and Mammals Control	31-1	Mayor of Karuizawa town, Nagano, Japan	A slaughter facility operated by the Komoro city government	Chief of Komoro city, Nagano, Japan
NW	1	Cervus nippon centralis	good	female	32.48	ND	young	36.3	138.6	Cfa	2019-12-17	Snare trap	Permitted capture	Harmful Birds and Mammals Control	31-1	Mayor of Karuizawa town, Nagano, Japan	A slaughter facility operated by the Komoro city government	Chief of Komoro city, Nagano, Japan
NW	2	Cervus nippon centralis	good	female	26.42	ND	young	36.4	138.5	Cfa	2019-12-18	Snare trap	Hunting	Harmful Birds and Mammals Control	Not recorded	Governor, Nagano, Japan	A slaughter facility operated by the Komoro city government	Chief of Komoro city, Nagano, Japan
NW	3	Cervus nippon centralis	good	male	52.88	ND	adult	36.4	138.5	Cfa	2019-12-18	Snare trap	Hunting	Harmful Birds and Mammals Control	Not recorded	Governor, Nagano, Japan	A slaughter facility operated by the Komoro city government	Chief of Komoro city, Nagano, Japan
NW	4	Cervus nippon centralis	good	female	63.08	ND	adult	36.3	138.6	Cfa	2019-12-19	Snare trap	Permitted capture	Harmful Birds and Mammals Control	31-1	Mayor of Karuizawa town, Nagano, Japan	A slaughter facility operated by the Komoro city government	Chief of Komoro city, Nagano, Japan
NW	5	Cervus nippon centralis	good	female	31.34	ND	young	36.3	138.6	Cfa	2019-12-19	Snare trap	Permitted capture	Harmful Birds and Mammals Control	31-1	Mayor of Karuizawa town, Nagano, Japan	A slaughter facility operated by the Komoro city government	Chief of Komoro city, Nagano, Japan
NW	6	Cervus nippon centralis	good	male	51.12	ND	adult	36.4	138.5	Cfa	2019-12-22	Snare trap	Permitted capture	Harmful Birds and Mammals Control	Not recorded	Superinpendent, Chubu resional environment office, Ministry of the environment, Japan	A slaughter facility operated by the Komoro city government	Chief of Komoro city, Nagano, Japan
NW	7	Cervus nippon centralis	good	male	81.4	ND	adult	36.4	138.5	Cfa	2020-01-19	Snare trap	Hunting	Harmful Birds and Mammals Control	Not recorded	Governor, Nagano, Japan	A slaughter facility operated by the Komoro city government	Chief of Komoro city, Nagano, Japan
NW	8	Cervus nippon centralis	good	female	56.7	ND	adult	36.4	138.5	Cfa	2020-01-19	Snare trap	Hunting	Harmful Birds and Mammals Control	Not recorded	Governor, Nagano, Japan	A slaughter facility operated by the Komoro city government	Chief of Komoro city, Nagano, Japan
NW	9	Cervus nippon centralis	good	female	52.36	ND	adult	36.4	138.5	Cfa	2020-01-19	Snare trap	Hunting	Harmful Birds and Mammals Control	Not recorded	Governor, Nagano, Japan	A slaughter facility operated by the Komoro city government	Chief of Komoro city, Nagano, Japan
NW	10	Cervus nippon centralis	good	female	33.72	ND	young	36.3	138.6	Cfa	2020-01-19	Snare trap	Permitted capture	Harmful Birds and Mammals Control	31-1	Mayor of Karuizawa town, Nagano, Japan	A slaughter facility operated by the Komoro city government	Chief of Komoro city, Nagano, Japan
NW	11	Cervus nippon centralis	good	female	61.08	ND	adult	36.3	138.6	Cfa	2020-01-20	Snare trap	Permitted capture	Harmful Birds and Mammals Control	31-1	Mayor of Karuizawa town, Nagano, Japan	A slaughter facility operated by the Komoro city government	Chief of Komoro city, Nagano, Japan
NW	12	Cervus nippon centralis	good	male	51.02	ND	adult	36.4	138.5	Cfa	2020-01-20	Snare trap	Hunting	Harmful Birds and Mammals Control	Not recorded	Governor, Nagano, Japan	A slaughter facility operated by the Komoro city government	Chief of Komoro city, Nagano, Japan
a) NW, Nagano winter; NS, Nagano spring; HW, Hokkaido winter
b) Fisher's exact test (NS vs NW, p = 0.36)
c) Welch's t test (NS vs NW, p = 0.69)
d) Fisher's exact test (p = 0.17)
e) Based on Kaji et al. [1], ages were classified by antler points and body weight as follows:
for male deer, young (< 1 year old) is < 2 antler points and < 35kg BW; subadult (2 to 3 years old) is 2 to 4 antler points and 35 to 45 kg BW; adult ( ≧ 3 years old) is ≧ 4 antler points and ≧ 45 kg BW.
of female deer, young (< 1 year-olds) is < 35kg BW; adult ( ≧ 1 year-olds) is ≧ 35 kg BW.
[1] Kaji K, Koizumi T, Ohtaishi N, Effect of resourse limitation on the physical and reproductive condition of sika deer on Nakanoshima island, Hokkaido. Acta Theriol. 1988; 33(13): 187-208.
[2] World maps of KÖPPEN-GEIGER climate classification, http://koeppen-geiger.vu-wien.ac.at/ (10 Dec 2021)
f) Not recorded, the culling deer were moved to the animal processing facility for using deer resources. Only the persons permitted are allow to bring the deer to the facility. The facility staffs didn't record their permission number on-site.

## Sheet: Table S2
Table S2 Profiles of wild sika deer excluded by quality check in this study
Groupsa)	Deer Number	Subspecies	Condition	Sex	Body weight (kg)	Antler points [1]	Classification of Age [1]b)	Latitude (location)	Longitude (location)	Köppen-Geiger climate classification [2]	Sampling date	Capturing method	Category of culling in Wildlife Protection and Hunting Act	Purpose for culling in the act	Permission number for culling f)	Permitters for the culling	Sampling place	Permitters for the dressing and slaughtering
NS	11	Cervus nippon centralis	good	male	44.6	ND	adult	36.4	138.5	Cfa	2019-04-17	Snare trap	Permitted capture	Harmful Birds and Mammals Control	2019-1	Chief of Komoro city, Nagano, Japan	A slaughter facility operated by the Komoro city government	Chief of Komoro city, Nagano, Japan
NS	12	Cervus nippon centralis	good	male	79.8	ND	adult	36.3	138.6	Cfa	2019-04-18	Snare trap	Permitted capture	Harmful Birds and Mammals Control	31-1	Mayor of Karuizawa town, Nagano, Japan	A slaughter facility operated by the Komoro city government	Chief of Komoro city, Nagano, Japan
a) NW, Nagano winter; NS, Nagano spring; HW, Hokkaido winter
b) Based on Kaji et al. [1], ages were classified by antler points and body weight as follows:
for male deer, young (< 1 year old) is < 2 antler points and < 35kg BW; subadult (2 to 3 years old) is 2 to 4 antler points and 35 to 45 kg BW; adult ( ≧ 3 years old) is ≧ 4 antler points and ≧ 45 kg BW.
of female deer, young (< 1 year-olds) is < 35kg BW; adult ( ≧ 1 year-olds) is ≧ 35 kg BW.
[1] Kaji K, Koizumi T, Ohtaishi N, Effect of resourse limitation on the physical and reproductive condition of sika deer on Nakanoshima island, Hokkaido. Acta Theriol. 1988; 33(13): 187-208.
[2] World maps of KÖPPEN-GEIGER climate classification, http://koeppen-geiger.vu-wien.ac.at/ (10 Dec 2021)

## Sheet: Table S3
Table S3 Ouput of analysis of deviance in the ruminal microbial and chloroplast richness (observed OTUs) of enrolled sika deer samples, examined using using generalized linear models
		NULL	Groupsa)	Sexa)	Agea)
Ruminal community
Bacteria	Df	NA	2	1	2
	Deviance	NA	494688	7334.54	85835.6
	Resid. Df	26	24	23	21
	Resid. Dev	4.46317e+06	3.96848e+06	3.96115e+06	3.87531e+06
	F	NA	1.34034	0.0397453	0.232568
	P-value (>F)b)	NA	0.283247	0.843897	0.79451
Eukaryotac)	Df	NA	2	1	2
	Deviance	NA	1237.47	120.968	465.245
	Resid. Df	26	24	23	21
	Resid. Dev	13252.7	12015.2	11894.2	11429
	F	NA	1.13688	0.22227	0.427429
	P-value (>F)b)	NA	0.339784	0.642177	0.657732
Chloroplast	Df	NA	2	1	2
	Deviance	NA	12303	113.038	387.771
	Resid. Df	26	24	23	21
	Resid. Dev	38627	26324	26210.9	25823.2
	F	NA	5.00254	0.0919249	0.157672
	P-value (>F)b)	NA	0.0167208	0.764727	0.855131
a) Refer to table S1 for groups, sex and age categories
b) p-values were calculated by analysis of deviance for generalized linear models. p < 0.05 was considered statistically significant.
c) Mitochondria and chloroplast taxa were excluded.

## Sheet: Table S4
Table S4 Average relative abundance and SD (%) of OTUs at the bacterial phylum level in the ruminal microbial compositions of sika deer, summarized by season and location, as analyzed by amplicon-seq
		Average (%)				SD (%)
	Groups a)	NW	NS	HW		NW	NS	HW
Index	Number of samples	12	10	5		12	10	5
D_0__Bacteria;D_1__Bacteroidetes		0.454167	0.442	0.42		0.0643504	0.050951	0.0334664
D_0__Bacteria;D_1__Firmicutes		0.395	0.356	0.432		0.0575181	0.0410366	0.0376298
D_0__Bacteria;D_1__Spirochaetes		0.0683333	0.071	0.048		0.0267187	0.00943398	0.0146969
D_0__Bacteria;D_1__Proteobacteria		0.025	0.058	0.018		0.0160728	0.0716659	0.004
D_0__Bacteria;D_1__Fibrobacteres		0.015	0.023	0.034		0.015	0.0141774	0.00489898
D_0__Bacteria;D_1__Tenericutes		0.0125	0.01	0.012		0.00433013	0.0109545	0.004
D_0__Bacteria;D_1__Cyanobacteria		0.0108333	0.012	0.006		0.00640095	0.0087178	0.00489898
D_0__Bacteria;D_1__Kiritimatiellaeota		0.00416667	0.006	0.004		0.00493007	0.00489898	0.00489898
D_0__Bacteria;D_1__Synergistetes		0.00333333	0.007	0.002		0.00471405	0.00458258	0.004
D_0__Bacteria;D_1__Patescibacteria		0.0025	0.007	0.01		0.00433013	0.00781025	0
D_0__Bacteria;D_1__Verrucomicrobia		0.000833333	0	0		0.00276385	0	0
D_0__Bacteria;D_1__Actinobacteria		0	0.001	0		0	0.003	0
D_0__Bacteria;D_1__Elusimicrobia		0	0.001	0		0	0.003	0
D_0__Bacteria;D_1__Lentisphaerae		0	0	0		0	0	0
D_0__Bacteria;D_1__Planctomycetes		0	0	0		0	0	0
D_0__Bacteria;D_1__Chloroflexi		0	0	0		0	0	0
D_0__Bacteria;D_1__Epsilonbacteraeota		0	0	0		0	0	0
D_0__Bacteria;D_1__WPS-2		0	0	0		0	0	0
D_0__Bacteria;D_1__Acidobacteria		0	0	0		0	0	0
D_0__Bacteria;D_1__Armatimonadetes		0	0	0		0	0	0
D_0__Bacteria;D_1__Fusobacteria		0	0	0		0	0	0
D_0__Bacteria;__		0	0	0		0	0	0
	Sum	1	1	1		0	0	0
a) NW, Nagano winter; NS, Nagano spring; HW, Hokkaido winter

## Sheet: Table S5
Table S5 Average relative abundance and SD (%) of OTUs at the bacterial genus level in the ruminal microbial compositions of sika deer, summarized by season and location, as analyzed by amplicon-seq
Index		Average (%)				SD (%)
	Groups a)	NW	NS	HW		NW	NS	HW
	Number of samples	12	10	5		12	10	5
D_0__Bacteria;D_1__Bacteroidetes;D_2__Bacteroidia;D_3__Bacteroidales;D_4__Prevotellaceae;D_5__Prevotella 1		0.194934	0.195182	0.136208		0.0653296	0.0497802	0.0443619
D_0__Bacteria;D_1__Bacteroidetes;D_2__Bacteroidia;D_3__Bacteroidales;D_4__Rikenellaceae;D_5__Rikenellaceae RC9 gut group		0.0823247	0.0611741	0.0906879		0.0332978	0.0255244	0.0253688
D_0__Bacteria;D_1__Spirochaetes;D_2__Spirochaetia;D_3__Spirochaetales;D_4__Spirochaetaceae;D_5__Treponema 2		0.0672981	0.0681198	0.0463117		0.0255187	0.00815918	0.0153099
D_0__Bacteria;D_1__Firmicutes;D_2__Clostridia;D_3__Clostridiales;D_4__Ruminococcaceae;D_5__Ruminococcaceae UCG-014		0.0419063	0.0202071	0.0299221		0.0150462	0.00630442	0.00479796
D_0__Bacteria;D_1__Firmicutes;D_2__Clostridia;D_3__Clostridiales;D_4__Christensenellaceae;D_5__Christensenellaceae R-7 group		0.0356722	0.0422733	0.0372476		0.0118167	0.0177504	0.00868139
D_0__Bacteria;D_1__Bacteroidetes;D_2__Bacteroidia;D_3__Bacteroidales;D_4__Prevotellaceae;D_5__Prevotellaceae UCG-001		0.0324879	0.0353327	0.0201198		0.0197553	0.0176489	0.00851185
D_0__Bacteria;D_1__Firmicutes;D_2__Clostridia;D_3__Clostridiales;D_4__Ruminococcaceae;D_5__Ruminococcus 1		0.027104	0.021634	0.0483934		0.0121258	0.00697771	0.00953655
D_0__Bacteria;D_1__Bacteroidetes;D_2__Bacteroidia;D_3__Bacteroidales;D_4__Prevotellaceae;D_5__Prevotellaceae UCG-003		0.0244767	0.0209802	0.0218087		0.0133759	0.00627601	0.00468142
D_0__Bacteria;D_1__Firmicutes;D_2__Clostridia;D_3__Clostridiales;D_4__Lachnospiraceae;__		0.0239243	0.02027	0.0225424		0.00962828	0.00708773	0.00807573
D_0__Bacteria;D_1__Firmicutes;D_2__Clostridia;D_3__Clostridiales;D_4__Ruminococcaceae;D_5__Ruminococcaceae NK4A214 group		0.023919	0.0190016	0.0232575		0.0118496	0.00691928	0.0053116
D_0__Bacteria;D_1__Bacteroidetes;D_2__Bacteroidia;D_3__Bacteroidales;D_4__F082;D_5__uncultured rumen bacterium		0.0238956	0.0357704	0.0278472		0.00862386	0.0177959	0.00753329
D_0__Bacteria;D_1__Firmicutes;D_2__Negativicutes;D_3__Selenomonadales;D_4__Veillonellaceae;D_5__Quinella		0.0182623	0.016959	0.0253007		0.0161397	0.0117557	0.0140635
D_0__Bacteria;D_1__Bacteroidetes;D_2__Bacteroidia;D_3__Bacteroidales;D_4__Prevotellaceae;D_5__Prevotellaceae NK3B31 group		0.0160586	0.00425457	0.00567131		0.0252316	0.00396282	0.00796504
D_0__Bacteria;D_1__Firmicutes;D_2__Negativicutes;D_3__Selenomonadales;D_4__Acidaminococcaceae;D_5__Succiniclasticum		0.0149796	0.0158333	0.0112518		0.0051115	0.00675143	0.00329679
D_0__Bacteria;D_1__Fibrobacteres;D_2__Fibrobacteria;D_3__Fibrobacterales;D_4__Fibrobacteraceae;D_5__Fibrobacter		0.014838	0.0235077	0.0352567		0.0140158	0.0142375	0.00245661
D_0__Bacteria;D_1__Firmicutes;D_2__Clostridia;D_3__Clostridiales;D_4__Ruminococcaceae;D_5__Ruminococcaceae UCG-010		0.0126959	0.0122723	0.00942469		0.0101829	0.00976782	0.00223849
D_0__Bacteria;D_1__Firmicutes;D_2__Clostridia;D_3__Clostridiales;D_4__Ruminococcaceae;D_5__Oscillospira		0.0122705	0.00505427	0.00966964		0.0178646	0.00552982	0.00455683
D_0__Bacteria;D_1__Firmicutes;D_2__Clostridia;D_3__Clostridiales;D_4__Ruminococcaceae;D_5__[Eubacterium] coprostanoligenes group		0.0116851	0.0115565	0.0108718		0.00657309	0.00508251	0.00313217
D_0__Bacteria;D_1__Firmicutes;D_2__Clostridia;D_3__Clostridiales;D_4__Lachnospiraceae;D_5__[Eubacterium] ruminantium group		0.0111605	0.0102253	0.0108173		0.00641332	0.00396445	0.0037173
D_0__Bacteria;D_1__Firmicutes;D_2__Clostridia;D_3__Clostridiales;D_4__Lachnospiraceae;D_5__Lachnospiraceae NK4A136 group		0.010054	0.0067493	0.0262146		0.0049646	0.00283637	0.0351692
D_0__Bacteria;D_1__Bacteroidetes;D_2__Bacteroidia;D_3__Bacteroidales;D_4__Prevotellaceae;__		0.00951045	0.0203229	0.0120637		0.00558532	0.0117578	0.00961295
D_0__Bacteria;D_1__Firmicutes;D_2__Clostridia;D_3__Clostridiales;D_4__Lachnospiraceae;D_5__Lachnospiraceae AC2044 group		0.00838826	0.00753481	0.0139106		0.00502186	0.00652249	0.0101608
D_0__Bacteria;D_1__Firmicutes;D_2__Clostridia;D_3__Clostridiales;D_4__Lachnospiraceae;D_5__uncultured		0.00815165	0.00361312	0.00605583		0.00941443	0.00205231	0.00265911
D_0__Bacteria;D_1__Firmicutes;D_2__Clostridia;D_3__Clostridiales;D_4__Lachnospiraceae;D_5__Butyrivibrio 2		0.00798473	0.0134954	0.0074519		0.00343573	0.00611758	0.0027126
D_0__Bacteria;D_1__Bacteroidetes;D_2__Bacteroidia;D_3__Bacteroidales;D_4__F082;D_5__uncultured bacterium		0.00776958	0.00702723	0.0042815		0.0105273	0.00996472	0.00165035
D_0__Bacteria;D_1__Bacteroidetes;D_2__Bacteroidia;D_3__Bacteroidales;D_4__Bacteroidales RF16 group;__		0.00727207	0.00197607	0.00130239		0.0118556	0.00130845	0.00103474
D_0__Bacteria;D_1__Firmicutes;D_2__Clostridia;D_3__Clostridiales;D_4__Ruminococcaceae;D_5__uncultured		0.00701558	0.00404799	0.00345833		0.00700562	0.00236118	0.00156505
D_0__Bacteria;D_1__Firmicutes;D_2__Negativicutes;D_3__Selenomonadales;D_4__Veillonellaceae;__		0.00685601	0.00344127	0.00263233		0.0133509	0.0031688	0.00168545
D_0__Bacteria;D_1__Firmicutes;D_2__Clostridia;D_3__Clostridiales;D_4__Ruminococcaceae;D_5__Saccharofermentans		0.00675145	0.0131205	0.0105115		0.00432375	0.0102635	0.00399023
D_0__Bacteria;D_1__Firmicutes;D_2__Clostridia;D_3__Clostridiales;D_4__Ruminococcaceae;D_5__Ruminococcaceae UCG-002		0.0066112	0.00798727	0.00529828		0.00553762	0.00473152	0.00282098
D_0__Bacteria;D_1__Firmicutes;D_2__Clostridia;D_3__Clostridiales;D_4__Lachnospiraceae;D_5__Coprococcus 2		0.00622833	0.00521667	0.0102379		0.00344694	0.00230463	0.00459234
D_0__Bacteria;D_1__Bacteroidetes;D_2__Bacteroidia;D_3__Bacteroidales;D_4__Bacteroidales RF16 group;D_5__uncultured bacterium		0.00615472	0.00514968	0.00435297		0.00620775	0.00383629	0.00462254
D_0__Bacteria;D_1__Firmicutes;D_2__Clostridia;D_3__Clostridiales;D_4__Lachnospiraceae;D_5__probable genus 10		0.0060897	0.00639942	0.00545802		0.00454648	0.00639803	0.0017855
D_0__Bacteria;D_1__Firmicutes;D_2__Clostridia;D_3__Clostridiales;D_4__Lachnospiraceae;D_5__Pseudobutyrivibrio		0.00608146	0.00488321	0.00880013		0.00439529	0.00318751	0.00141009
D_0__Bacteria;D_1__Tenericutes;D_2__Mollicutes;D_3__Anaeroplasmatales;D_4__Anaeroplasmataceae;D_5__Anaeroplasma		0.00594697	0.00772981	0.00701414		0.00391383	0.00936033	0.0026108
D_0__Bacteria;D_1__Firmicutes;D_2__Clostridia;D_3__Clostridiales;D_4__Ruminococcaceae;D_5__Ruminococcaceae UCG-005		0.00543173	0.00593781	0.00960776		0.00324641	0.00432424	0.0042406
D_0__Bacteria;D_1__Proteobacteria;D_2__Gammaproteobacteria;D_3__Aeromonadales;D_4__Succinivibrionaceae;D_5__Succinivibrionaceae UCG-002		0.00539928	0.0188296	3.35538e-05		0.0118325	0.0481132	5.88856e-05
D_0__Bacteria;D_1__Proteobacteria;D_2__Gammaproteobacteria;D_3__Aeromonadales;D_4__Succinivibrionaceae;D_5__Ruminobacter		0.00526083	0.0246773	2.26782e-05		0.0132272	0.0495152	4.53564e-05
D_0__Bacteria;D_1__Bacteroidetes;D_2__Bacteroidia;D_3__Bacteroidales;D_4__uncultured;D_5__uncultured rumen bacterium		0.0051904	0.00621177	0.0051939		0.00194221	0.00104131	0.000590548
D_0__Bacteria;D_1__Cyanobacteria;D_2__Melainabacteria;D_3__Gastranaerophilales;D_4__uncultured rumen bacterium;D_5__uncultured rumen bacterium		0.00510664	0.00473768	0.00386749		0.00268292	0.00280506	0.000875327
D_0__Bacteria;D_1__Firmicutes;D_2__Clostridia;D_3__Clostridiales;D_4__Ruminococcaceae;D_5__Ruminiclostridium 9		0.00505725	0.000303376	0.000458333		0.00992918	0.000230377	0.000437947
D_0__Bacteria;D_1__Bacteroidetes;D_2__Bacteroidia;D_3__Bacteroidales;D_4__Bacteroidales RF16 group;D_5__uncultured rumen bacterium		0.00497399	0.0044023	0.0092525		0.0109948	0.00990869	0.00430695
D_0__Bacteria;D_1__Firmicutes;D_2__Clostridia;D_3__Clostridiales;D_4__Ruminococcaceae;D_5__Ruminococcus 2		0.00429387	0.00140168	0.0045493		0.00473254	0.00113326	0.00242607
D_0__Bacteria;D_1__Bacteroidetes;D_2__Bacteroidia;D_3__Bacteroidales;D_4__Bacteroidales BS11 gut group;D_5__uncultured rumen bacterium		0.00425892	0.00128104	0.00165826		0.00316397	0.00125935	0.000695908
D_0__Bacteria;D_1__Synergistetes;D_2__Synergistia;D_3__Synergistales;D_4__Synergistaceae;D_5__Fretibacterium		0.00413372	0.00539891	0.00334286		0.00329904	0.00351387	0.00184627
D_0__Bacteria;D_1__Firmicutes;D_2__Clostridia;D_3__Clostridiales;D_4__Lachnospiraceae;D_5__Lachnospiraceae NK3A20 group		0.00377381	0.00608845	0.00246536		0.00145	0.00319972	0.00046703
D_0__Bacteria;D_1__Firmicutes;D_2__Clostridia;D_3__Clostridiales;D_4__Clostridiales vadinBB60 group;D_5__uncultured bacterium		0.00359298	0.00346746	0.00319753		0.00322803	0.00256629	0.00100687
D_0__Bacteria;D_1__Firmicutes;D_2__Clostridia;D_3__Clostridiales;D_4__Ruminococcaceae;D_5__Ruminiclostridium 6		0.00357017	0.00439758	0.00464212		0.00224391	0.00399909	0.00238598
D_0__Bacteria;D_1__Bacteroidetes;D_2__Bacteroidia;D_3__Bacteroidales;D_4__Muribaculaceae;D_5__uncultured rumen bacterium		0.00353434	0.00617147	0.00985896		0.00335052	0.00367705	0.00298151
D_0__Bacteria;D_1__Cyanobacteria;D_2__Melainabacteria;D_3__Gastranaerophilales;__;__		0.00347786	0.00378257	0.0012808		0.00217914	0.00336323	0.000628769
D_0__Bacteria;D_1__Firmicutes;D_2__Erysipelotrichia;D_3__Erysipelotrichales;D_4__Erysipelotrichaceae;D_5__Erysipelotrichaceae UCG-004		0.00317386	0.00127313	0.00157687		0.00301151	0.00056224	0.000595554
D_0__Bacteria;D_1__Bacteroidetes;D_2__Bacteroidia;D_3__Bacteroidales;D_4__Muribaculaceae;D_5__uncultured bacterium		0.00311679	0.00333635	0.00333635		0.00234544	0.00397842	0.00252811
D_0__Bacteria;D_1__Kiritimatiellaeota;D_2__Kiritimatiellae;D_3__WCHB1-41;D_4__uncultured rumen bacterium;D_5__uncultured rumen bacterium		0.00308815	0.00377417	0.00339872		0.00246452	0.00158094	0.00176237
D_0__Bacteria;D_1__Firmicutes;D_2__Clostridia;D_3__Clostridiales;D_4__Ruminococcaceae;__		0.00307232	0.00260443	0.0028546		0.00125903	0.00104648	0.00041907
D_0__Bacteria;D_1__Tenericutes;D_2__Mollicutes;D_3__Mollicutes RF39;__;__		0.00307042	0.00123734	0.00158479		0.00141075	0.000463069	0.000206657
D_0__Bacteria;D_1__Firmicutes;D_2__Clostridia;D_3__Clostridiales;D_4__Lachnospiraceae;D_5__Lachnospiraceae FCS020 group		0.00303341	0.00183685	0.00374077		0.00269424	0.00100644	0.00191086
D_0__Bacteria;D_1__Bacteroidetes;D_2__Bacteroidia;D_3__Bacteroidales;D_4__Rikenellaceae;D_5__hoa5-07d05 gut group		0.00298884	0.00285424	0.00232605		0.00276178	0.00246197	0.00103088
D_0__Bacteria;D_1__Firmicutes;D_2__Clostridia;D_3__Clostridiales;D_4__Lachnospiraceae;D_5__Lachnospiraceae UCG-008		0.00278682	0.00209589	0.00134518		0.000960638	0.00153945	0.000336927
D_0__Bacteria;D_1__Bacteroidetes;D_2__Bacteroidia;D_3__Bacteroidales;D_4__Prevotellaceae;D_5__Prevotellaceae UCG-004		0.00278533	0.00343938	0.00248766		0.00358514	0.00310021	0.000921622
D_0__Bacteria;D_1__Bacteroidetes;D_2__Bacteroidia;D_3__Bacteroidales;__;__		0.00263994	0.00232867	0.00467717		0.00197219	0.0022065	0.00298218
D_0__Bacteria;D_1__Proteobacteria;D_2__Deltaproteobacteria;D_3__Oligoflexales;D_4__0319-6G20;D_5__uncultured rumen bacterium		0.002475	7.10657e-05	0.00203316		0.00424763	0.000148809	0.00137885
D_0__Bacteria;D_1__Bacteroidetes;D_2__Bacteroidia;D_3__Bacteroidales;D_4__Prevotellaceae;D_5__uncultured bacterium		0.00246906	0.000618489	0.000249361		0.00268234	0.00108401	0.000345784
D_0__Bacteria;D_1__Patescibacteria;D_2__Saccharimonadia;D_3__Saccharimonadales;D_4__Saccharimonadaceae;D_5__Candidatus Saccharimonas		0.00245462	0.00258711	0.00521614		0.00168205	0.000648447	0.00162539
D_0__Bacteria;D_1__Bacteroidetes;D_2__Bacteroidia;D_3__Bacteroidales;D_4__F082;__		0.00244608	0.00155202	0.0114741		0.00331554	0.000912789	0.00677863
D_0__Bacteria;D_1__Cyanobacteria;D_2__Melainabacteria;D_3__Gastranaerophilales;D_4__uncultured bacterium;D_5__uncultured bacterium		0.00225871	0.00281287	0.00149993		0.00154686	0.00226202	0.00115936
D_0__Bacteria;D_1__Firmicutes;D_2__Negativicutes;D_3__Selenomonadales;D_4__Veillonellaceae;D_5__Veillonellaceae UCG-001		0.00220768	0.00321839	0.00121774		0.00123571	0.00307318	0.000593597
D_0__Bacteria;D_1__Proteobacteria;D_2__Alphaproteobacteria;D_3__Rhodospirillales;D_4__uncultured;D_5__gut metagenome		0.0021829	0.00300327	0.00297792		0.00230796	0.00194335	0.00178425
D_0__Bacteria;D_1__Firmicutes;D_2__Clostridia;D_3__Clostridiales;D_4__Lachnospiraceae;D_5__Lachnospiraceae UCG-006		0.00218086	0.00165493	0.00143956		0.000976586	0.000416991	0.000196696
D_0__Bacteria;D_1__Bacteroidetes;D_2__Bacteroidia;D_3__Bacteroidales;D_4__Bacteroidetes BD2-2;D_5__uncultured rumen bacterium		0.00216796	0.00346069	0.00577502		0.00496142	0.00533786	0.00349963
D_0__Bacteria;D_1__Firmicutes;D_2__Clostridia;D_3__Clostridiales;D_4__Family XIII;D_5__Anaerovorax		0.00205196	0.00208699	0.00237756		0.000741308	0.000705998	0.000951805
D_0__Bacteria;D_1__Firmicutes;D_2__Clostridia;D_3__Clostridiales;D_4__Ruminococcaceae;D_5__Ruminococcaceae V9D2013 group		0.00195493	0.000857712	0.001196		0.00107406	0.000683172	0.000859167
D_0__Bacteria;D_1__Bacteroidetes;D_2__Bacteroidia;D_3__Bacteroidales;D_4__Rikenellaceae;__		0.0019416	0.00243417	0.000846717		0.0021448	0.00213291	0.00086655
D_0__Bacteria;D_1__Firmicutes;D_2__Clostridia;D_3__Clostridiales;D_4__Ruminococcaceae;D_5__Ruminococcaceae UCG-011		0.00174977	0.00243883	0.00699162		0.00244147	0.0019727	0.00610227
D_0__Bacteria;D_1__Firmicutes;D_2__Clostridia;D_3__Clostridiales;D_4__Lachnospiraceae;D_5__Shuttleworthia		0.00174767	0.00229444	0.00241319		0.00172024	0.00325945	0.00211472
D_0__Bacteria;D_1__Firmicutes;D_2__Erysipelotrichia;D_3__Erysipelotrichales;D_4__Erysipelotrichaceae;D_5__uncultured		0.00174244	0.00153925	0.00184939		0.000835557	0.000504475	0.000459928
D_0__Bacteria;D_1__Bacteroidetes;D_2__Bacteroidia;D_3__Bacteroidales;D_4__p-251-o5;D_5__uncultured bacterium		0.00170705	0.00346524	0.00956343		0.00245435	0.00460072	0.0134806
D_0__Bacteria;D_1__Bacteroidetes;D_2__Bacteroidia;D_3__Bacteroidales;D_4__Prevotellaceae;D_5__Alloprevotella		0.00165665	0.00296312	0.00167994		0.0019121	0.00199446	0.00104955
D_0__Bacteria;D_1__Patescibacteria;D_2__Gracilibacteria;D_3__Absconditabacteriales (SR1);D_4__uncultured rumen bacterium;D_5__uncultured rumen bacterium		0.00164739	0.00447514	0.00515967		0.00256927	0.00548909	0.000790064
D_0__Bacteria;D_1__Proteobacteria;D_2__Deltaproteobacteria;D_3__Bradymonadales;D_4__uncultured rumen bacterium;D_5__uncultured rumen bacterium		0.00162547	0.000617346	0.00171658		0.0017225	0.000261465	0.000673297
D_0__Bacteria;D_1__Firmicutes;D_2__Clostridia;D_3__Clostridiales;D_4__Lachnospiraceae;D_5__[Eubacterium] xylanophilum group		0.00159553	0.00090443	0.00054185		0.00161411	0.000791772	0.000478782
D_0__Bacteria;D_1__Firmicutes;D_2__Clostridia;D_3__Clostridiales;D_4__Lachnospiraceae;D_5__Lachnospiraceae ND3007 group		0.00156416	0.0027737	0.00332836		0.00177696	0.00167945	0.00189563
D_0__Bacteria;D_1__Firmicutes;D_2__Clostridia;D_3__Clostridiales;D_4__Lachnospiraceae;D_5__Lachnospiraceae XPB1014 group		0.00155992	0.00501461	0.00584194		0.000793932	0.00249803	0.00416731
D_0__Bacteria;D_1__Proteobacteria;D_2__Alphaproteobacteria;D_3__Rhodospirillales;D_4__uncultured;D_5__uncultured rumen bacterium		0.00152255	0.00207036	0.00109063		0.00169691	0.0028248	0.00021777
D_0__Bacteria;D_1__Planctomycetes;D_2__Planctomycetacia;D_3__Pirellulales;D_4__Pirellulaceae;D_5__p-1088-a5 gut group		0.00141937	0.00220231	0.000979556		0.000888407	0.00152511	0.0003439
D_0__Bacteria;D_1__Firmicutes;D_2__Clostridia;D_3__Clostridiales;D_4__Clostridiales vadinBB60 group;D_5__uncultured rumen bacterium		0.00135666	0.00124694	0.00151909		0.00114822	0.000939394	0.000703138
D_0__Bacteria;D_1__Firmicutes;D_2__Clostridia;D_3__Clostridiales;__;__		0.00124754	0.00180771	0.0044354		0.00106418	0.000559288	0.00268829
D_0__Bacteria;D_1__Firmicutes;D_2__Clostridia;D_3__Clostridiales;D_4__Ruminococcaceae;D_5__Ruminiclostridium 1		0.0012146	0.000965866	0.000830004		0.00091396	0.000749174	0.000159749
D_0__Bacteria;D_1__Tenericutes;D_2__Mollicutes;D_3__Mollicutes RF39;D_4__uncultured rumen bacterium;D_5__uncultured rumen bacterium		0.00116074	0.00046724	0.000556382		0.000659943	8.75497e-05	0.000201592
D_0__Bacteria;D_1__Bacteroidetes;D_2__Bacteroidia;D_3__Bacteroidales;D_4__Rikenellaceae;D_5__U29-B03		0.0011242	0.00153574	0.00244921		0.00128256	0.00146011	0.00295231
D_0__Bacteria;D_1__Firmicutes;D_2__Clostridia;D_3__Clostridiales;D_4__Lachnospiraceae;D_5__[Bacteroides] pectinophilus group		0.001121	0.00069982	0.000280657		0.00219093	0.00090066	0.000335125
D_0__Bacteria;D_1__Firmicutes;D_2__Clostridia;D_3__Clostridiales;D_4__Ruminococcaceae;D_5__Ruminococcaceae UCG-013		0.00110918	0.000907426	0.00142856		0.00147511	0.000758047	0.000783278
D_0__Bacteria;D_1__Bacteroidetes;D_2__Bacteroidia;D_3__Bacteroidales;D_4__PeH15;D_5__uncultured rumen bacterium		0.00107832	0	2.28e-06		0.0035764	0	4.56e-06
D_0__Bacteria;D_1__Firmicutes;D_2__Erysipelotrichia;D_3__Erysipelotrichales;D_4__Erysipelotrichaceae;D_5__[Anaerorhabdus] furcosa group		0.00104912	0.000908105	0.000722465		0.000427743	0.000389015	0.00041253
D_0__Bacteria;D_1__Kiritimatiellaeota;D_2__Kiritimatiellae;D_3__WCHB1-41;__;__		0.00103468	0.00106597	0.000475045		0.000759309	0.000904375	0.000345351
D_0__Bacteria;D_1__Firmicutes;D_2__Clostridia;D_3__Clostridiales;D_4__Ruminococcaceae;D_5__Papillibacter		0.000959284	0.000575085	0.00217475		0.00114208	0.00049657	0.00121406
D_0__Bacteria;D_1__Proteobacteria;D_2__Deltaproteobacteria;D_3__Desulfovibrionales;D_4__Desulfovibrionaceae;D_5__Mailhella		0.000956028	0.000844732	0.00135942		0.00046481	0.000480644	0.000314919
D_0__Bacteria;D_1__Firmicutes;D_2__Clostridia;D_3__Clostridiales;D_4__Lachnospiraceae;D_5__[Eubacterium] ventriosum group		0.00093263	0.000995499	0.000440143		0.000476199	0.000702674	0.000165442
D_0__Bacteria;D_1__Bacteroidetes;D_2__Bacteroidia;D_3__Bacteroidales;D_4__COB P4-1 termite group;D_5__uncultured rumen bacterium		0.000920169	0.000507002	0.00135246		0.00160562	0.000702112	0.000888337
D_0__Bacteria;D_1__Firmicutes;D_2__Clostridia;D_3__Clostridiales;D_4__Defluviitaleaceae;D_5__Defluviitaleaceae UCG-011		0.000887666	0.00118049	0.000844341		0.000404036	0.000393848	0.000375806
D_0__Bacteria;D_1__Firmicutes;D_2__Clostridia;D_3__Clostridiales;D_4__Ruminococcaceae;D_5__CAG-352		0.000875881	0.000115916	2.01e-05		0.00146649	0.000210264	3.00869e-05
D_0__Bacteria;D_1__Tenericutes;D_2__Mollicutes;D_3__Mollicutes RF39;D_4__uncultured bacterium;D_5__uncultured bacterium		0.000847771	0.000253058	0.000685538		0.000651585	0.000131917	0.000287587
D_0__Bacteria;D_1__Proteobacteria;D_2__Gammaproteobacteria;D_3__Betaproteobacteriales;D_4__Burkholderiaceae;__		0.000826581	0.00115152	0.000861409		0.000644328	0.000706337	0.000290971
D_0__Bacteria;D_1__Bacteroidetes;D_2__Bacteroidia;D_3__Bacteroidales;D_4__Bacteroidetes BD2-2;D_5__uncultured bacterium		0.000788969	0.000251463	0		0.00100319	0.000344937	0
D_0__Bacteria;D_1__Proteobacteria;D_2__Alphaproteobacteria;D_3__Rhodospirillales;D_4__uncultured;D_5__uncultured bacterium		0.000718287	0.000723776	0.00100572		0.000590269	0.000704776	0.000596114
D_0__Bacteria;D_1__Firmicutes;D_2__Negativicutes;D_3__Selenomonadales;D_4__Veillonellaceae;D_5__uncultured		0.000700962	0.000968061	0.000649785		0.000497617	0.000419044	0.000337148
D_0__Bacteria;D_1__Bacteroidetes;D_2__Bacteroidia;D_3__Bacteroidales;D_4__uncultured;D_5__uncultured bacterium		0.000671805	0.000377869	0.000143692		0.000784736	0.000241956	0.000178738
D_0__Bacteria;D_1__Proteobacteria;D_2__Deltaproteobacteria;D_3__Desulfovibrionales;D_4__Desulfovibrionaceae;D_5__Desulfovibrio		0.000659629	0.000527577	0.00114678		0.000425934	0.000411552	0.000425869
D_0__Bacteria;D_1__Firmicutes;D_2__Clostridia;D_3__Clostridiales;D_4__Lachnospiraceae;D_5__Marvinbryantia		0.000655848	0.000851728	0.000277		0.000536463	0.000562723	0.000147859
D_0__Bacteria;D_1__Elusimicrobia;D_2__Elusimicrobia;D_3__Elusimicrobiales;D_4__Elusimicrobiaceae;D_5__Elusimicrobium		0.000655744	0.00125089	0.00115364		0.000553244	0.00136472	0.000675052
D_0__Bacteria;D_1__Firmicutes;D_2__Clostridia;D_3__Clostridiales;D_4__Clostridiales vadinBB60 group;__		0.000615545	0.000175171	0.000272201		0.00047567	0.000130165	0.000169016
D_0__Bacteria;D_1__Firmicutes;D_2__Clostridia;D_3__Clostridiales;D_4__Ruminococcaceae;D_5__Oscillibacter		0.000609828	0.000318256	0.000369022		0.000545094	0.000230979	0.000199668
D_0__Bacteria;D_1__Firmicutes;D_2__Clostridia;D_3__Clostridiales;D_4__Lachnospiraceae;D_5__Blautia		0.000589748	0.0006503	0.000191566		0.000492369	0.000413647	0.000169108
D_0__Bacteria;D_1__Synergistetes;D_2__Synergistia;D_3__Synergistales;D_4__Synergistaceae;D_5__Pyramidobacter		0.000562209	0.000931206	0.000350461		0.000188985	0.000417557	0.000114207
D_0__Bacteria;D_1__Proteobacteria;D_2__Alphaproteobacteria;D_3__Rhodospirillales;D_4__uncultured;__		0.000555201	0.000924941	0.00079857		0.000570071	0.00145532	0.000563082
D_0__Bacteria;D_1__Bacteroidetes;D_2__Bacteroidia;D_3__Bacteroidales;D_4__Dysgonomonadaceae;D_5__uncultured		0.000553493	0.000397039	0.000546281		0.000859835	0.000334997	0.000405299
D_0__Bacteria;D_1__Firmicutes;D_2__Clostridia;D_3__Clostridiales;D_4__Lachnospiraceae;D_5__Roseburia		0.000537043	0.000147628	0.000357616		0.000683993	0.00016442	0.000271618
D_0__Bacteria;D_1__Firmicutes;D_2__Clostridia;D_3__Clostridiales;D_4__Ruminococcaceae;D_5__Ruminococcaceae UCG-007		0.000524385	0.000517804	0.000721767		0.000420414	0.000277307	0.000338128
D_0__Bacteria;D_1__Bacteroidetes;D_2__Bacteroidia;D_3__Bacteroidales;D_4__Muribaculaceae;__		0.0005218	0.000137997	0		0.00104779	0.000316617	0
D_0__Bacteria;D_1__Bacteroidetes;D_2__Bacteroidia;D_3__Bacteroidales;D_4__Bacteroidales UCG-001;D_5__uncultured rumen bacterium		0.000517741	0.00149702	0.00625126		0.00121454	0.00243607	0.0097928
D_0__Bacteria;D_1__Firmicutes;D_2__Clostridia;D_3__Clostridiales;D_4__Lachnospiraceae;D_5__Tyzzerella 3		0.000511587	0.00140902	0.00145717		0.000445994	0.000921534	0.00130451
D_0__Bacteria;D_1__Firmicutes;D_2__Clostridia;D_3__Clostridiales;D_4__Lachnospiraceae;D_5__Lachnospiraceae UCG-001		0.000467627	0.000365746	6.16928e-05		0.000584558	0.000661862	8.37261e-05
D_0__Bacteria;D_1__Actinobacteria;D_2__Coriobacteriia;D_3__Coriobacteriales;D_4__Atopobiaceae;D_5__Olsenella		0.00045365	0.00102921	0.000535609		0.000425675	0.000974361	0.000426265
D_0__Bacteria;D_1__Firmicutes;D_2__Clostridia;D_3__Clostridiales;D_4__Lachnospiraceae;D_5__Lachnoclostridium 10		0.000453402	0.000244259	0.00314438		0.000554232	0.000175246	0.00152919
D_0__Bacteria;D_1__Verrucomicrobia;D_2__Verrucomicrobiae;D_3__Pedosphaerales;D_4__Pedosphaeraceae;D_5__uncultured rumen bacterium		0.000451719	0	0.000121084		0.00149818	0	0.000187978
D_0__Bacteria;D_1__Bacteroidetes;D_2__Bacteroidia;D_3__Bacteroidales;D_4__F082;D_5__Bacteroidales bacterium Bact_22		0.000430755	0	0.000224724		0.00142865	0	0.000360931
D_0__Bacteria;D_1__Firmicutes;D_2__Clostridia;D_3__Clostridiales;D_4__Family XIII;D_5__Family XIII AD3011 group		0.000427717	0.000918437	0.00107015		0.000454168	0.00103008	0.000611044
D_0__Bacteria;D_1__Proteobacteria;D_2__Gammaproteobacteria;D_3__Aeromonadales;D_4__Succinivibrionaceae;D_5__Succinivibrio		0.000427232	0.00104947	0.00150642		0.000398181	0.00137127	0.000617454
D_0__Bacteria;D_1__Firmicutes;D_2__Clostridia;D_3__Clostridiales;D_4__Clostridiales vadinBB60 group;D_5__uncultured rumen bacterium 4C28d-15		0.000406808	0.000160896	0.000134062		0.000372535	0.000169124	5.11274e-05
D_0__Bacteria;D_1__Firmicutes;D_2__Bacilli;D_3__Lactobacillales;D_4__Streptococcaceae;D_5__Streptococcus		0.000403897	0.000533982	5.41362e-05		0.000446009	0.000515124	5.22028e-05
D_0__Bacteria;D_1__Bacteroidetes;D_2__Bacteroidia;D_3__Bacteroidales;D_4__p-251-o5;D_5__uncultured Bacteroidales bacterium		0.00039304	0.000574545	0.00129817		0.000740725	0.000835131	0.00132625
D_0__Bacteria;D_1__Spirochaetes;D_2__Spirochaetia;D_3__Spirochaetales;D_4__Spirochaetaceae;D_5__Sediminispirochaeta		0.000388765	0.000648998	0.000280022		0.000420043	0.000692753	7.49639e-05
D_0__Bacteria;D_1__Elusimicrobia;D_2__Elusimicrobia;D_3__Lineage IV;D_4__uncultured bacterium;D_5__uncultured bacterium		0.000354525	0.000183355	2.342e-05		0.000601583	0.000473775	2.9028e-05
D_0__Bacteria;D_1__Firmicutes;D_2__Clostridia;D_3__Clostridiales;D_4__Lachnospiraceae;D_5__Acetitomaculum		0.000350018	0.000344086	0.000274032		0.000700414	0.000347925	0.000308034
D_0__Bacteria;D_1__Firmicutes;D_2__Clostridia;D_3__Clostridiales;D_4__Lachnospiraceae;D_5__[Eubacterium] hallii group		0.000348805	0.00041115	0.000270577		0.000470105	0.000210502	0.000139441
D_0__Bacteria;D_1__Firmicutes;D_2__Clostridia;D_3__Clostridiales;D_4__Lachnospiraceae;D_5__Agathobacter		0.000342644	2.50718e-05	0.000159182		0.00060689	5.1251e-05	0.000206644
D_0__Bacteria;D_1__Firmicutes;D_2__Erysipelotrichia;D_3__Erysipelotrichales;D_4__Erysipelotrichaceae;__		0.000336426	0.000502776	0.000768272		0.000171763	0.000303672	0.00041698
D_0__Bacteria;D_1__Firmicutes;D_2__Clostridia;D_3__Clostridiales;D_4__Lachnospiraceae;D_5__Eubacterium uniforme		0.000316625	0.0002402	0.000391087		0.000176193	0.000183351	0.000177839
D_0__Bacteria;D_1__Tenericutes;D_2__Mollicutes;D_3__Mollicutes RF39;D_4__unidentified rumen bacterium RF39;D_5__unidentified rumen bacterium RF39		0.000310125	0.000124384	0.000133606		0.000154215	6.71139e-05	6.37009e-05
D_0__Bacteria;D_1__Elusimicrobia;D_2__Endomicrobia;D_3__Endomicrobiales;D_4__Endomicrobiaceae;D_5__Candidatus Endomicrobium		0.000307863	0.000313354	0.00068166		0.000731621	0.000417776	0.00049446
D_0__Bacteria;D_1__Tenericutes;D_2__Mollicutes;D_3__Izimaplasmatales;D_4__uncultured bacterium;D_5__uncultured bacterium		0.000294804	0.000110519	0.000380327		0.000391147	0.000128253	0.000317089
D_0__Bacteria;D_1__Firmicutes;D_2__Clostridia;D_3__Clostridiales;D_4__Ruminococcaceae;D_5__Ruminococcaceae UCG-001		0.000283676	0.000321531	7.84536e-05		0.000332439	0.000309051	0.000104471
D_0__Bacteria;D_1__Firmicutes;D_2__Clostridia;D_3__Clostridiales;D_4__Lachnospiraceae;D_5__Lachnospiraceae UCG-009		0.000278895	0.000303779	0.000413979		0.000441276	0.000367223	0.000321303
D_0__Bacteria;D_1__Firmicutes;D_2__Clostridia;D_3__Clostridiales;D_4__Lachnospiraceae;D_5__[Eubacterium] oxidoreducens group		0.000273261	2.05228e-05	0.00238305		0.000654588	4.11488e-05	0.00228212
D_0__Bacteria;D_1__Kiritimatiellaeota;D_2__Kiritimatiellae;D_3__WCHB1-41;D_4__uncultured bacterium;D_5__uncultured bacterium		0.000264661	0.000463118	0.000529218		0.000184416	0.000207073	0.000226256
D_0__Bacteria;D_1__Firmicutes;D_2__Clostridia;D_3__Clostridiales;D_4__Lachnospiraceae;D_5__FD2005		0.000260439	0.00101793	0.000238264		0.000165437	0.00120509	8.67898e-05
D_0__Bacteria;D_1__Firmicutes;D_2__Erysipelotrichia;D_3__Erysipelotrichales;D_4__Erysipelotrichaceae;D_5__Solobacterium		0.000257368	0.000460799	0.000316121		0.000172651	0.000313829	0.000207046
D_0__Bacteria;D_1__Epsilonbacteraeota;D_2__Campylobacteria;D_3__Campylobacterales;D_4__Campylobacteraceae;D_5__Campylobacter		0.000253384	0.000735451	0.000201657		0.000170051	0.000554887	0.000183655
D_0__Bacteria;D_1__Spirochaetes;D_2__MVP-15;D_3__uncultured rumen bacterium;D_4__uncultured rumen bacterium;D_5__uncultured rumen bacterium		0.000253323	0.000630502	0.0015644		0.000654398	0.00125397	0.000997657
D_0__Bacteria;D_1__Firmicutes;D_2__Clostridia;D_3__Clostridiales;D_4__Family XIII;D_5__[Eubacterium] nodatum group		0.000248444	0.00115203	0.000275455		0.00024924	0.00149701	0.000230043
D_0__Bacteria;D_1__Tenericutes;D_2__Mollicutes;D_3__Izimaplasmatales;D_4__unidentified rumen bacterium RFN82;D_5__unidentified rumen bacterium RFN82		0.000247396	0.000169928	6.27956e-05		0.000461961	0.000228163	7.83602e-05
D_0__Bacteria;D_1__Firmicutes;D_2__Clostridia;D_3__Clostridiales;D_4__Christensenellaceae;__		0.000243732	0.000309317	0.00145504		0.000212336	0.000252753	0.00198045
D_0__Bacteria;D_1__Spirochaetes;D_2__Spirochaetia;D_3__Spirochaetales;D_4__Spirochaetaceae;D_5__M2PT2-76 termite group		0.00023896	0.000519985	0.000207521		0.00041874	0.000438905	0.000171487
D_0__Bacteria;D_1__Firmicutes;D_2__Clostridia;D_3__Clostridiales;D_4__Clostridiales vadinBB60 group;D_5__gut metagenome		0.000227921	0.00032975	0.000357838		0.000240627	0.00025293	0.00049434
D_0__Bacteria;D_1__Firmicutes;D_2__Clostridia;D_3__Clostridiales;D_4__Lachnospiraceae;D_5__Oribacterium		0.000222801	0.000473935	0.000481274		0.000528041	0.000462478	0.000562824
D_0__Bacteria;D_1__WPS-2;D_2__Burkholderiales bacterium Beta_02;D_3__Burkholderiales bacterium Beta_02;D_4__Burkholderiales bacterium Beta_02;D_5__Burkholderiales bacterium Beta_02		0.000218237	0.00016749	0.000322966		0.000667064	0.000260107	0.000319627
D_0__Bacteria;D_1__Proteobacteria;D_2__Alphaproteobacteria;D_3__Rhodospirillales;D_4__uncultured;D_5__Alphaproteobacteria bacterium canine oral taxon 081		0.000216611	0.000165567	0.000207298		0.000305535	0.00020011	8.69213e-05
D_0__Bacteria;D_1__Bacteroidetes;D_2__Bacteroidia;D_3__Bacteroidales;D_4__p-251-o5;__		0.000214476	0.000243502	1.78e-05		0.000322502	0.000530707	3.56e-05
D_0__Bacteria;D_1__Bacteroidetes;D_2__Bacteroidia;D_3__Bacteroidales;D_4__Marinifilaceae;D_5__uncultured		0.000210456	0.000154537	0.000682717		0.000317524	0.000159548	0.000389932
D_0__Bacteria;D_1__Chloroflexi;D_2__Anaerolineae;D_3__Anaerolineales;D_4__Anaerolineaceae;D_5__Flexilinea		0.000207947	0.000258439	0.00037293		0.000133171	0.000116228	0.000382069
D_0__Bacteria;D_1__Lentisphaerae;D_2__Lentisphaeria;D_3__Victivallales;D_4__vadinBE97;__		0.000187864	0.000236939	0.000369134		0.000453206	0.000545523	0.00025146
D_0__Bacteria;D_1__Firmicutes;D_2__Clostridia;D_3__Clostridiales;D_4__Ruminococcaceae;D_5__Ruminococcaceae UCG-008		0.000182665	0	0		0.000294646	0	0
D_0__Bacteria;D_1__Proteobacteria;D_2__Gammaproteobacteria;D_3__Betaproteobacteriales;D_4__Burkholderiaceae;D_5__Sutterella		0.000177717	0.000223477	3.90056e-05		0.000205859	0.000103569	5.18609e-05
D_0__Bacteria;D_1__Firmicutes;D_2__Clostridia;D_3__Clostridiales;D_4__Family XIII;__		0.00017522	0.000292987	0.000157947		0.000237862	0.000304405	9.00783e-05
D_0__Bacteria;D_1__Firmicutes;D_2__Negativicutes;D_3__Selenomonadales;D_4__Veillonellaceae;D_5__Selenomonas 1		0.000169573	0.00137462	3.33456e-05		0.000229577	0.00183217	5.01662e-05
D_0__Bacteria;D_1__Proteobacteria;D_2__Gammaproteobacteria;D_3__Betaproteobacteriales;D_4__Neisseriaceae;D_5__uncultured		0.000161802	0.000190803	5.186e-05		0.000125847	0.000249877	3.4471e-05
D_0__Bacteria;D_1__Bacteroidetes;D_2__Bacteroidia;D_3__Bacteroidales;D_4__p-251-o5;D_5__uncultured rumen bacterium		0.000161203	0.00125433	0.00520531		0.000246782	0.00208652	0.00568047
D_0__Bacteria;D_1__Cyanobacteria;D_2__Melainabacteria;D_3__Gastranaerophilales;D_4__uncultured rumen bacterium 4C0d-2;D_5__uncultured rumen bacterium 4C0d-2		0.000159463	5.89611e-05	7.16e-06		0.000160422	9.95662e-05	1.432e-05
D_0__Bacteria;D_1__Firmicutes;D_2__Clostridia;D_3__Clostridiales;D_4__Lachnospiraceae;D_5__[Acetivibrio] ethanolgignens group		0.000156552	8.93544e-05	5.86624e-05		0.000212751	9.78785e-05	7.94036e-05
D_0__Bacteria;D_1__Firmicutes;D_2__Clostridia;D_3__Clostridiales;D_4__Ruminococcaceae;D_5__Ruminiclostridium		0.000151716	0.000207504	6.47464e-05		0.000161024	0.000114873	3.64299e-05
D_0__Bacteria;D_1__Actinobacteria;D_2__Coriobacteriia;D_3__Coriobacteriales;__;__		0.000148614	0.000156906	0.000194517		0.000106612	0.000128239	8.31047e-05
D_0__Bacteria;D_1__Proteobacteria;D_2__Gammaproteobacteria;__;__;__		0.000147647	9.92004e-05	0		0.000166817	9.62264e-05	0
D_0__Bacteria;D_1__Firmicutes;D_2__Clostridia;D_3__Clostridiales;D_4__Clostridiales vadinBB60 group;D_5__uncultured prokaryote		0.000144338	0.000110642	3.31246e-05		0.000244309	0.000247552	4.34528e-05
D_0__Bacteria;D_1__Proteobacteria;D_2__Gammaproteobacteria;D_3__Cardiobacteriales;D_4__Cardiobacteriaceae;D_5__Suttonella		0.00013954	0.000163	5.61132e-05		0.000136652	0.000156003	8.24009e-05
D_0__Bacteria;D_1__Firmicutes;D_2__Clostridia;D_3__Clostridiales;D_4__Lachnospiraceae;D_5__GCA-900066575		0.00013691	0.000101294	0.000104062		7.66992e-05	7.24895e-05	6.52872e-05
D_0__Bacteria;D_1__Actinobacteria;D_2__Coriobacteriia;D_3__Coriobacteriales;D_4__Eggerthellaceae;D_5__DNF00809		0.0001314	0.000257385	0.00087488		9.83802e-05	0.00019812	0.000491048
D_0__Bacteria;D_1__Bacteroidetes;D_2__Bacteroidia;D_3__Bacteroidales;D_4__M2PB4-65 termite group;D_5__uncultured Bacteroidetes bacterium		0.00012964	0.000191013	0.000147816		0.000121436	0.000186227	5.57334e-05
D_0__Bacteria;D_1__Firmicutes;D_2__Clostridia;D_3__Clostridiales;D_4__Lachnospiraceae;D_5__Lachnospiraceae NK4B4 group		0.000129447	3.377e-05	0.000185155		0.000224627	3.47635e-05	8.54285e-05
D_0__Bacteria;__;__;__;__;__		0.000126842	0.000262367	0.000263234		0.000106078	0.000319502	0.000217893
D_0__Bacteria;D_1__Firmicutes;D_2__Clostridia;D_3__Clostridiales;D_4__Lachnospiraceae;D_5__Coprococcus 1		0.000125498	5.57242e-05	4.662e-05		0.000140776	5.47034e-05	2.83147e-05
D_0__Bacteria;D_1__Firmicutes;D_2__Clostridia;D_3__Clostridiales;D_4__Lachnospiraceae;D_5__XBB1006		0.000125315	3.27931e-05	0.000252822		0.000140895	7.00551e-05	0.000104844
D_0__Bacteria;D_1__Lentisphaerae;D_2__Oligosphaeria;D_3__Oligosphaerales;D_4__Oligosphaeraceae;D_5__Z20		0.000125297	0.000155316	7.79814e-05		0.000138613	0.00026087	8.95043e-05
D_0__Bacteria;D_1__Bacteroidetes;D_2__Bacteroidia;D_3__Bacteroidales;D_4__COB P4-1 termite group;D_5__uncultured Bacteroidetes bacterium		0.000120899	0	0		0.000400976	0	0
D_0__Bacteria;D_1__Firmicutes;D_2__Negativicutes;D_3__Selenomonadales;D_4__Veillonellaceae;D_5__Selenomonas 3		0.00011465	0.000117552	9.33774e-05		0.000183058	0.000129524	6.43994e-05
D_0__Bacteria;D_1__Firmicutes;D_2__Erysipelotrichia;D_3__Erysipelotrichales;D_4__Erysipelotrichaceae;D_5__Catenisphaera		0.000113513	2.90777e-05	6.48e-06		0.000336136	5.36549e-05	1.296e-05
D_0__Bacteria;D_1__Firmicutes;D_2__Clostridia;D_3__Clostridiales;D_4__Lachnospiraceae;D_5__Lachnospiraceae FE2018 group		0.000111628	6.55754e-05	0		8.75053e-05	4.90179e-05	0
D_0__Bacteria;D_1__Firmicutes;D_2__Clostridia;D_3__Clostridiales;D_4__Lachnospiraceae;D_5__[Ruminococcus] gauvreauii group		0.000109486	0.000514926	9.43006e-05		5.4576e-05	0.000604825	3.10404e-05
D_0__Bacteria;D_1__Lentisphaerae;D_2__Oligosphaeria;D_3__Oligosphaerales;D_4__Oligosphaeraceae;D_5__horsej-a03		0.000106726	2.62e-06	3.028e-05		0.000211184	7.86e-06	2.58749e-05
D_0__Bacteria;D_1__Firmicutes;D_2__Clostridia;D_3__Clostridiales;D_4__Family XIII;D_5__Family XIII UCG-001		0.000105384	0.00012968	0.000171472		6.73233e-05	6.0082e-05	4.05217e-05
D_0__Bacteria;D_1__Spirochaetes;D_2__Spirochaetia;D_3__Spirochaetales;D_4__Spirochaetaceae;D_5__Sphaerochaeta		0.00010357	5.97311e-05	9.90258e-05		0.000117963	4.5665e-05	3.51407e-05
D_0__Bacteria;D_1__Firmicutes;D_2__Clostridia;D_3__Clostridiales;D_4__Lachnospiraceae;D_5__Lachnospiraceae UCG-002		0.000103475	4.12728e-05	0.000177243		8.41005e-05	6.21695e-05	0.000160527
D_0__Bacteria;D_1__Firmicutes;D_2__Clostridia;D_3__Clostridiales;D_4__Ruminococcaceae;D_5__Ruminiclostridium 5		0.000100086	0.000210377	0.000159004		0.000109673	9.21441e-05	0.000105564
D_0__Bacteria;D_1__WPS-2;D_2__uncultured rumen bacterium;D_3__uncultured rumen bacterium;D_4__uncultured rumen bacterium;D_5__uncultured rumen bacterium		9.8227e-05	2.02933e-05	0.000134943		0.000282727	4.18991e-05	0.000196857
D_0__Bacteria;D_1__Bacteroidetes;D_2__Bacteroidia;D_3__Bacteroidales;D_4__Bacteroidaceae;D_5__Bacteroides		9.73818e-05	0	0		0.000141627	0	0
D_0__Bacteria;D_1__Firmicutes;D_2__Clostridia;D_3__Clostridiales;D_4__Lachnospiraceae;D_5__Anaerosporobacter		9.51263e-05	0.00016544	0.000161586		0.000120269	0.000249537	8.43562e-05
D_0__Bacteria;D_1__Tenericutes;D_2__Mollicutes;D_3__Mollicutes RF39;D_4__unidentified rumen bacterium RF9;D_5__unidentified rumen bacterium RF9		9.50963e-05	1.829e-05	7.34208e-05		9.02083e-05	2.80161e-05	6.04509e-05
D_0__Bacteria;D_1__Proteobacteria;D_2__Gammaproteobacteria;D_3__Pasteurellales;D_4__Pasteurellaceae;__		9.24905e-05	0.000290119	0		9.10434e-05	0.000384697	0
D_0__Bacteria;D_1__Bacteroidetes;D_2__Bacteroidia;D_3__Bacteroidales;D_4__Prevotellaceae;D_5__Prevotella 9		9.1584e-05	1.077e-05	0		0.000121437	2.20798e-05	0
D_0__Bacteria;D_1__Firmicutes;D_2__Clostridia;D_3__Clostridiales;D_4__Ruminococcaceae;D_5__Ruminococcaceae UCG-009		8.73921e-05	0.000178154	7.49856e-05		0.000126325	0.000222899	5.44487e-05
D_0__Bacteria;D_1__Bacteroidetes;D_2__Bacteroidia;D_3__Bacteroidales;D_4__Prevotellaceae;D_5__Prevotellaceae YAB2003 group		8.73441e-05	0.000160713	0.000138803		0.000218149	0.000417245	0.000223307
D_0__Bacteria;D_1__Firmicutes;D_2__Erysipelotrichia;D_3__Erysipelotrichales;D_4__Erysipelotrichaceae;D_5__Erysipelotrichaceae UCG-009		8.62968e-05	0.000240641	1.696e-05		3.2854e-05	0.000408358	2.19668e-05
D_0__Bacteria;D_1__Tenericutes;D_2__Mollicutes;D_3__Izimaplasmatales;D_4__uncultured rumen bacterium;D_5__uncultured rumen bacterium		8.61682e-05	0.000109022	3.13e-05		0.000197858	0.000327065	2.08453e-05
D_0__Bacteria;D_1__Spirochaetes;D_2__Spirochaetia;D_3__Spirochaetales;D_4__Spirochaetaceae;__		7.96154e-05	0	0		0.000264054	0	0
D_0__Bacteria;D_1__Lentisphaerae;D_2__Lentisphaeria;D_3__Victivallales;D_4__Victivallaceae;D_5__uncultured rumen bacterium		7.8282e-05	0.000109048	0.000117348		0.000144138	0.000156621	0.000130964
D_0__Bacteria;D_1__Firmicutes;D_2__Clostridia;D_3__Clostridiales;D_4__Lachnospiraceae;D_5__Howardella		7.46898e-05	2.104e-05	3.446e-05		5.40183e-05	2.78388e-05	4.23401e-05
D_0__Bacteria;D_1__Tenericutes;D_2__Mollicutes;D_3__Mycoplasmatales;D_4__Mycoplasmataceae;D_5__Mycoplasma		7.39186e-05	0.000137488	0		0.000168025	0.000346058	0
D_0__Bacteria;D_1__Tenericutes;D_2__Mollicutes;D_3__NED5E9;__;__		7.06438e-05	0	0.000582051		0.000234299	0	0.000973957
D_0__Bacteria;D_1__Proteobacteria;D_2__Deltaproteobacteria;D_3__SAR324 clade(Marine group B);D_4__uncultured bacterium;D_5__uncultured bacterium		6.73644e-05	6.98191e-05	0		0.000175827	0.00011339	0
D_0__Bacteria;D_1__Planctomycetes;D_2__Planctomycetacia;D_3__Pirellulales;D_4__Pirellulaceae;D_5__CPla-4 termite group		6.67276e-05	6.68646e-05	5.83184e-05		0.000150728	0.000157346	0.000116637
D_0__Bacteria;D_1__Firmicutes;D_2__Negativicutes;D_3__Selenomonadales;D_4__Veillonellaceae;D_5__Anaerovibrio		6.49178e-05	0.000254698	5.02942e-05		4.90796e-05	0.000293473	5.25692e-05
D_0__Bacteria;D_1__Firmicutes;D_2__Clostridia;D_3__Clostridiales;D_4__Christensenellaceae;D_5__uncultured		6.46881e-05	9.76549e-05	0.00014107		5.59273e-05	4.65048e-05	9.46453e-05
D_0__Bacteria;D_1__Firmicutes;__;__;__;__		6.19435e-05	0.000696935	0.000369205		0.000138417	0.000808134	0.000337838
D_0__Bacteria;D_1__Firmicutes;D_2__Clostridia;D_3__Clostridiales;D_4__Lachnospiraceae;D_5__Syntrophococcus		6.13814e-05	0.000140416	0.000221497		5.69015e-05	7.36438e-05	0.000232411
D_0__Bacteria;D_1__Firmicutes;D_2__Clostridia;D_3__Clostridiales;D_4__Ruminococcaceae;D_5__Ruminococcaceae UCG-004		6.05159e-05	8.31773e-05	0.000375013		5.18946e-05	0.000103973	0.000284455
D_0__Bacteria;D_1__Actinobacteria;D_2__Coriobacteriia;D_3__Coriobacteriales;D_4__uncultured;D_5__uncultured bacterium		5.8249e-05	4.59003e-05	2.462e-05		5.72303e-05	4.48228e-05	2.75092e-05
D_0__Bacteria;D_1__Actinobacteria;D_2__Coriobacteriia;D_3__Coriobacteriales;D_4__Atopobiaceae;D_5__Atopobium		5.4366e-05	0.000350591	0.000163339		3.92842e-05	0.00038993	9.86449e-05
D_0__Bacteria;D_1__Proteobacteria;D_2__Deltaproteobacteria;D_3__Desulfovibrionales;D_4__Desulfovibrionaceae;D_5__uncultured		5.43574e-05	5.12875e-05	3.3e-05		7.40243e-05	3.97107e-05	2.29051e-05
D_0__Bacteria;D_1__Proteobacteria;D_2__Gammaproteobacteria;D_3__Betaproteobacteriales;D_4__Burkholderiaceae;D_5__Comamonas		5.25658e-05	0.000130976	6.64576e-05		0.000113805	0.00012056	5.95096e-05
D_0__Bacteria;D_1__Firmicutes;D_2__Clostridia;D_3__Clostridiales;D_4__Lachnospiraceae;D_5__possible genus Sk003-Sk004		5.08209e-05	0	3.54484e-05		0.000107842	0	7.08968e-05
D_0__Bacteria;D_1__Proteobacteria;D_2__Alphaproteobacteria;D_3__Paracaedibacterales;D_4__Paracaedibacteraceae;D_5__uncultured		5.07095e-05	4.72888e-05	2.902e-05		9.62318e-05	0.000141866	3.93905e-05
D_0__Bacteria;D_1__Proteobacteria;D_2__Deltaproteobacteria;D_3__Desulfobacterales;D_4__Desulfobulbaceae;D_5__Desulfobulbus		5.02468e-05	0.000142425	3.72e-06		6.65031e-05	0.000210889	7.44e-06
D_0__Bacteria;D_1__Firmicutes;D_2__Clostridia;D_3__Clostridiales;D_4__Lachnospiraceae;D_5__Moryella		4.97206e-05	6.69843e-05	0		5.5985e-05	9.45192e-05	0
D_0__Bacteria;D_1__Proteobacteria;D_2__Alphaproteobacteria;D_3__Sphingomonadales;D_4__Sphingomonadaceae;D_5__Sphingomonas		4.91126e-05	0.000148077	0.000821717		6.20579e-05	0.000140606	0.00132332
D_0__Bacteria;D_1__Firmicutes;D_2__Erysipelotrichia;D_3__Erysipelotrichales;D_4__Erysipelotrichaceae;D_5__Catenibacterium		4.71483e-05	0.000143216	0		6.69433e-05	0.000317902	0
D_0__Bacteria;D_1__Firmicutes;D_2__Clostridia;D_3__Clostridiales;D_4__Ruminococcaceae;D_5__Hydrogenoanaerobacterium		4.69492e-05	8.19701e-05	4.3802e-05		4.07847e-05	7.47703e-05	8.7604e-05
D_0__Bacteria;D_1__Tenericutes;D_2__Mollicutes;D_3__Izimaplasmatales;D_4__gut metagenome;D_5__gut metagenome		4.68098e-05	8.60365e-05	0		8.07724e-05	0.000198115	0
D_0__Bacteria;D_1__Proteobacteria;D_2__Alphaproteobacteria;D_3__Rickettsiales;D_4__uncultured;D_5__uncultured alpha proteobacterium		4.65597e-05	3.99878e-05	7.46e-06		7.41066e-05	8.71804e-05	1.492e-05
D_0__Bacteria;D_1__Firmicutes;D_2__Clostridia;D_3__Clostridiales;D_4__Peptococcaceae;D_5__uncultured		4.64628e-05	6.14995e-05	6.4659e-05		4.91722e-05	6.42662e-05	6.77084e-05
D_0__Bacteria;D_1__Proteobacteria;D_2__Gammaproteobacteria;D_3__Pasteurellales;D_4__Pasteurellaceae;D_5__Bibersteinia		4.44425e-05	0.000208316	4.15674e-05		4.32142e-05	0.000315334	4.76217e-05
D_0__Bacteria;D_1__Lentisphaerae;D_2__Lentisphaeria;D_3__Victivallales;D_4__vadinBE97;D_5__uncultured rumen bacterium		4.34515e-05	0.000114201	9.97646e-05		8.41283e-05	0.000277285	5.32386e-05
D_0__Bacteria;D_1__Lentisphaerae;D_2__Lentisphaeria;D_3__Victivallales;D_4__vadinBE97;D_5__uncultured bacterium		4.31798e-05	5.7989e-05	0.00016624		0.000106051	0.000124753	0.000254286
D_0__Bacteria;D_1__Proteobacteria;D_2__Gammaproteobacteria;D_3__Enterobacteriales;D_4__Enterobacteriaceae;D_5__Pantoea		4.26847e-05	1.76387e-05	0		8.2563e-05	4.9578e-05	0
D_0__Bacteria;D_1__Proteobacteria;D_2__Alphaproteobacteria;D_3__Rhizobiales;D_4__Rhizobiaceae;D_5__Allorhizobium-Neorhizobium-Pararhizobium-Rhizobium		4.02009e-05	4.60426e-05	0.000108233		6.08616e-05	6.00653e-05	0.000110943
D_0__Bacteria;D_1__Firmicutes;D_2__Clostridia;D_3__Clostridiales;D_4__Ruminococcaceae;D_5__Candidatus Soleaferrea		3.82044e-05	3.223e-05	6.148e-05		6.28475e-05	3.06163e-05	2.14949e-05
D_0__Bacteria;D_1__Bacteroidetes;D_2__Bacteroidia;D_3__Bacteroidales;D_4__Prevotellaceae;D_5__uncultured		3.58019e-05	0.00277033	0.0015229		0.000106868	0.00520656	0.00188991
D_0__Bacteria;D_1__Firmicutes;D_2__Clostridia;D_3__Clostridiales;D_4__Family XIII;D_5__Mogibacterium		3.46875e-05	8.12319e-05	6.6872e-05		3.82376e-05	6.91654e-05	4.44688e-05
D_0__Bacteria;D_1__Bacteroidetes;D_2__Bacteroidia;D_3__Bacteroidales;D_4__Marinilabiliaceae;D_5__uncultured		3.34557e-05	0.000443936	0.00146664		7.70968e-05	0.000630451	0.0013178
D_0__Bacteria;D_1__Actinobacteria;D_2__Coriobacteriia;D_3__Coriobacteriales;D_4__Coriobacteriales Incertae Sedis;D_5__uncultured		3.28333e-05	7.51889e-05	5.75154e-05		2.86335e-05	6.34443e-05	5.56702e-05
D_0__Bacteria;D_1__Tenericutes;D_2__Mollicutes;D_3__Mollicutes RF39;D_4__metagenome;D_5__metagenome		3.21477e-05	3.89146e-05	1.372e-05		4.40261e-05	4.88826e-05	2.744e-05
D_0__Bacteria;D_1__Firmicutes;D_2__Clostridia;D_3__Clostridiales;D_4__Ruminococcaceae;D_5__Ruminococcaceae UCG-012		3.08615e-05	3.47235e-05	0.000176424		8.89997e-05	5.52291e-05	0.000156258
D_0__Bacteria;D_1__Firmicutes;D_2__Clostridia;D_3__Clostridiales;D_4__uncultured;D_5__uncultured bacterium		2.58453e-05	0	2.287e-05		8.57193e-05	0	4.574e-05
D_0__Bacteria;D_1__Armatimonadetes;D_2__uncultured;D_3__uncultured bacterium;D_4__uncultured bacterium;D_5__uncultured bacterium		2.51425e-05	3.08e-06	3.30456e-05		4.97137e-05	9.24e-06	4.88536e-05
D_0__Bacteria;D_1__Bacteroidetes;D_2__Bacteroidia;D_3__Bacteroidales;D_4__Bacteroidales BS11 gut group;D_5__uncultured bacterium		2.50986e-05	0	0.0010398		7.58793e-05	0	0.00112036
D_0__Bacteria;D_1__Proteobacteria;D_2__Deltaproteobacteria;D_3__Myxococcales;__;__		2.41579e-05	9.83749e-05	6.25996e-05		4.47908e-05	0.000295125	6.61743e-05
D_0__Bacteria;D_1__Proteobacteria;D_2__Gammaproteobacteria;D_3__Enterobacteriales;D_4__Enterobacteriaceae;D_5__Serratia		2.37364e-05	0	0		4.74065e-05	0	0
D_0__Bacteria;D_1__Bacteroidetes;D_2__Bacteroidia;D_3__Bacteroidales;D_4__Prevotellaceae;D_5__Prevotellaceae Ga6A1 group		2.32607e-05	0.000266353	0.00134769		7.71472e-05	0.000799059	0.001676
D_0__Bacteria;D_1__Tenericutes;D_2__Mollicutes;__;__;__		2.27979e-05	2.01023e-05	7.46382e-05		4.88805e-05	6.03069e-05	6.69321e-05
D_0__Bacteria;D_1__Firmicutes;D_2__Clostridia;D_3__Clostridiales;D_4__Clostridiales vadinBB60 group;D_5__metagenome		2.23802e-05	2.95525e-05	7.16e-06		4.64329e-05	3.99957e-05	1.432e-05
D_0__Bacteria;D_1__Cyanobacteria;D_2__Melainabacteria;D_3__Gastranaerophilales;D_4__uncultured organism;D_5__uncultured organism		2.22987e-05	2.82445e-05	4.26746e-05		5.15052e-05	8.47335e-05	5.00108e-05
D_0__Bacteria;D_1__Actinobacteria;D_2__Coriobacteriia;D_3__Coriobacteriales;D_4__Eggerthellaceae;__		2.03411e-05	0.000115149	0.000146419		3.76918e-05	6.82882e-05	9.8238e-05
D_0__Bacteria;D_1__Firmicutes;D_2__Clostridia;D_3__Clostridiales;D_4__Family XIII;D_5__[Eubacterium] brachy group		2.025e-05	0.000159039	6.93062e-05		2.18574e-05	0.000187728	4.72617e-05
D_0__Bacteria;D_1__Proteobacteria;D_2__Deltaproteobacteria;D_3__Myxococcales;D_4__P3OB-42;D_5__uncultured bacterium		1.95524e-05	0.000194061	0.000303371		5.61532e-05	0.000508832	0.00026783
D_0__Bacteria;D_1__Firmicutes;D_2__Clostridia;D_3__Clostridiales;D_4__Ruminococcaceae;D_5__uncultured bacterium		1.90083e-05	3.75e-06	0		2.70852e-05	7.79503e-06	0
D_0__Bacteria;D_1__Firmicutes;D_2__Clostridia;D_3__Clostridiales;D_4__Ruminococcaceae;D_5__Anaerotruncus		1.88167e-05	1.096e-05	2.306e-05		2.33855e-05	2.22946e-05	2.04893e-05
D_0__Bacteria;D_1__Cyanobacteria;D_2__Melainabacteria;D_3__Gastranaerophilales;D_4__Candidatus Gastranaerophilales bacterium Zag_111;D_5__Candidatus Gastranaerophilales bacterium Zag_111		1.8567e-05	1.68875e-05	0		6.15798e-05	3.77368e-05	0
D_0__Bacteria;D_1__Firmicutes;D_2__Clostridia;D_3__Clostridiales;D_4__Ruminococcaceae;D_5__Caproiciproducens		1.823e-05	0	0		4.09336e-05	0	0
D_0__Bacteria;D_1__Tenericutes;D_2__Mollicutes;D_3__Mollicutes RF39;D_4__gut metagenome;D_5__gut metagenome		1.77083e-05	4.85e-06	1.424e-05		5.02418e-05	1.455e-05	2.848e-05
D_0__Bacteria;D_1__Proteobacteria;D_2__Gammaproteobacteria;D_3__Enterobacteriales;D_4__Enterobacteriaceae;__		1.75844e-05	0	0		3.93794e-05	0	0
D_0__Bacteria;D_1__Bacteroidetes;D_2__Bacteroidia;__;__;__		1.69417e-05	9.642e-05	0.00180455		3.05062e-05	0.000176181	0.00292271
D_0__Bacteria;D_1__Fusobacteria;D_2__Fusobacteriia;D_3__Fusobacteriales;D_4__Fusobacteriaceae;D_5__Fusobacterium		1.68517e-05	0	0		2.24271e-05	0	0
D_0__Bacteria;D_1__Proteobacteria;D_2__Gammaproteobacteria;D_3__Betaproteobacteriales;D_4__Burkholderiaceae;D_5__Parasutterella		1.63e-05	0	0		2.41948e-05	0	0
D_0__Bacteria;D_1__Verrucomicrobia;D_2__Verrucomicrobiae;D_3__Opitutales;D_4__Puniceicoccaceae;D_5__uncultured		1.62583e-05	3.37969e-05	0.000243022		2.73587e-05	5.09358e-05	0.000421307
D_0__Bacteria;D_1__Proteobacteria;D_2__Deltaproteobacteria;D_3__Desulfovibrionales;D_4__Desulfovibrionaceae;__		1.61843e-05	0	3.928e-05		3.31196e-05	0	3.49712e-05
D_0__Bacteria;D_1__Bacteroidetes;D_2__Bacteroidia;D_3__Flavobacteriales;D_4__Weeksellaceae;D_5__Bergeyella		1.59833e-05	1.24003e-05	0		2.46193e-05	3.18546e-05	0
D_0__Bacteria;D_1__Proteobacteria;D_2__Gammaproteobacteria;D_3__Betaproteobacteriales;D_4__Burkholderiaceae;D_5__Janthinobacterium		1.40007e-05	0	0		4.64352e-05	0	0
D_0__Bacteria;D_1__Firmicutes;D_2__Clostridia;D_3__Clostridiales;D_4__Caldicoprobacteraceae;D_5__Caldicoprobacter		1.30114e-05	6.93e-06	0		3.19379e-05	2.079e-05	0
D_0__Bacteria;D_1__Proteobacteria;D_2__Gammaproteobacteria;D_3__Aeromonadales;D_4__Succinivibrionaceae;__		1.20612e-05	0.000377951	0		4.00024e-05	0.000720796	0
D_0__Bacteria;D_1__Actinobacteria;D_2__Coriobacteriia;D_3__Coriobacteriales;D_4__Atopobiaceae;D_5__Coriobacteriaceae UCG-002		1.13833e-05	2.75362e-05	0.000109146		2.19488e-05	3.70663e-05	7.21057e-05
D_0__Bacteria;D_1__Proteobacteria;D_2__Gammaproteobacteria;D_3__Betaproteobacteriales;D_4__Burkholderiaceae;D_5__Burkholderia-Caballeronia-Paraburkholderia		1.11662e-05	0	9.94e-06		3.7034e-05	0	1.988e-05
D_0__Bacteria;D_1__Proteobacteria;D_2__Deltaproteobacteria;D_3__Desulfovibrionales;D_4__Desulfovibrionaceae;D_5__Bilophila		1.09828e-05	3.46e-06	0		3.64257e-05	1.038e-05	0
D_0__Bacteria;D_1__Actinobacteria;D_2__Coriobacteriia;D_3__Coriobacteriales;D_4__Eggerthellaceae;D_5__Enterorhabdus		1.08167e-05	0.000106693	2.7e-05		2.61578e-05	0.00014199	3.34341e-05
D_0__Bacteria;D_1__Proteobacteria;D_2__Alphaproteobacteria;D_3__Caulobacterales;D_4__Caulobacteraceae;D_5__Brevundimonas		1.0575e-05	2.45e-06	1.858e-05		1.94115e-05	4.91472e-06	3.11138e-05
D_0__Bacteria;D_1__Bacteroidetes;D_2__Bacteroidia;D_3__Bacteroidales;D_4__p-2534-18B5 gut group;D_5__uncultured bacterium		1.04258e-05	5.05e-06	0		2.13496e-05	1.16874e-05	0
D_0__Bacteria;D_1__Actinobacteria;D_2__Coriobacteriia;D_3__Coriobacteriales;D_4__Atopobiaceae;D_5__uncultured		1.01058e-05	3.282e-05	2.81e-05		1.601e-05	3.07196e-05	2.85546e-05
D_0__Bacteria;D_1__Bacteroidetes;D_2__Bacteroidia;D_3__Sphingobacteriales;D_4__Sphingobacteriaceae;D_5__Pedobacter		9.8005e-06	0	7.24898e-05		3.25046e-05	0	0.000135488
D_0__Bacteria;D_1__Firmicutes;D_2__Clostridia;D_3__Clostridiales;D_4__Family XIII;D_5__uncultured		9.76375e-06	0	2.95714e-05		3.23827e-05	0	4.76783e-05
D_0__Bacteria;D_1__Planctomycetes;D_2__Planctomycetacia;D_3__Pirellulales;D_4__Pirellulaceae;D_5__Pirellula		9.53333e-06	1.4379e-05	5.18e-06		2.31479e-05	4.3137e-05	1.036e-05
D_0__Bacteria;D_1__Proteobacteria;D_2__Gammaproteobacteria;D_3__Pseudomonadales;D_4__Pseudomonadaceae;D_5__Pseudomonas		9.44167e-06	1.03e-06	7.89014e-05		1.75935e-05	3.09e-06	0.000157803
D_0__Bacteria;D_1__Firmicutes;D_2__Clostridia;D_3__Clostridiales;D_4__Syntrophomonadaceae;__		9.24167e-06	2.13433e-05	6.6595e-05		1.03279e-05	3.95473e-05	4.03027e-05
D_0__Bacteria;D_1__Proteobacteria;D_2__Gammaproteobacteria;D_3__Xanthomonadales;D_4__Xanthomonadaceae;D_5__Luteimonas		9.16667e-06	4.09e-06	3.72e-06		2.27363e-05	9.12649e-06	7.44e-06
D_0__Bacteria;D_1__Actinobacteria;D_2__Actinobacteria;D_3__Frankiales;D_4__Geodermatophilaceae;D_5__Geodermatophilus		8.86667e-06	1.73e-06	0		1.6987e-05	5.19e-06	0
D_0__Bacteria;D_1__Actinobacteria;D_2__Coriobacteriia;D_3__Coriobacteriales;D_4__Eggerthellaceae;D_5__uncultured		8.80833e-06	3.769e-05	0.000100225		1.14243e-05	3.79861e-05	0.000132092
D_0__Bacteria;D_1__Actinobacteria;D_2__Actinobacteria;D_3__Micromonosporales;D_4__Micromonosporaceae;__		8.26667e-06	6.93e-06	0		2.09787e-05	1.39456e-05	0
D_0__Bacteria;D_1__Proteobacteria;D_2__Deltaproteobacteria;D_3__Desulfuromonadales;D_4__Desulfuromonadaceae;D_5__Desulfuromonas		8.04167e-06	0	4.1417e-05		2.66712e-05	0	8.2834e-05
D_0__Bacteria;D_1__Bacteroidetes;D_2__Bacteroidia;D_3__Flavobacteriales;D_4__Weeksellaceae;D_5__Chryseobacterium		7.93333e-06	0	2.7444e-05		2.63119e-05	0	5.4888e-05
D_0__Bacteria;D_1__Actinobacteria;D_2__Actinobacteria;D_3__Actinomycetales;D_4__Actinomycetaceae;D_5__uncultured		7.88333e-06	0.000114477	6.70718e-05		2.61461e-05	0.000119815	0.000134144
D_0__Bacteria;D_1__Bacteroidetes;D_2__Ignavibacteria;D_3__OPB56;D_4__uncultured rumen bacterium;D_5__uncultured rumen bacterium		7.46667e-06	0	7.63512e-05		2.47641e-05	0	0.000117801
D_0__Bacteria;D_1__Actinobacteria;D_2__Actinobacteria;D_3__Micrococcales;D_4__Microbacteriaceae;__		7.25833e-06	2.03211e-05	1.944e-05		1.78585e-05	4.12371e-05	3.888e-05
D_0__Bacteria;D_1__Actinobacteria;D_2__Actinobacteria;D_3__Corynebacteriales;D_4__Nocardiaceae;D_5__Rhodococcus		6.88333e-06	0	0		1.86736e-05	0	0
D_0__Bacteria;D_1__Firmicutes;D_2__Clostridia;D_3__Clostridiales;D_4__Lachnospiraceae;D_5__Catonella		6.59167e-06	0.000104833	0.000106676		2.18621e-05	9.11677e-05	9.20275e-05
D_0__Bacteria;D_1__Proteobacteria;D_2__Gammaproteobacteria;D_3__Betaproteobacteriales;__;__		6.15833e-06	1.6111e-05	0		1.37815e-05	4.17192e-05	0
D_0__Bacteria;D_1__Proteobacteria;D_2__Gammaproteobacteria;D_3__Pseudomonadales;D_4__Moraxellaceae;D_5__Moraxella		6.1525e-06	5.29e-06	0		1.56966e-05	1.05806e-05	0
D_0__Bacteria;D_1__Proteobacteria;D_2__Gammaproteobacteria;D_3__Aeromonadales;D_4__Succinivibrionaceae;D_5__Succinatimonas		6.11667e-06	3.14565e-05	0		2.02867e-05	8.75002e-05	0
D_0__Bacteria;D_1__Tenericutes;D_2__Mollicutes;D_3__Izimaplasmatales;D_4__Izimaplasmataceae;D_5__unidentified rumen bacterium RF3		6.03333e-06	1.039e-05	0.00011324		2.00103e-05	2.73754e-05	6.92448e-05
D_0__Bacteria;D_1__Firmicutes;D_2__Clostridia;D_3__Clostridiales;D_4__Ruminococcaceae;D_5__Intestinimonas		5.79167e-06	1.90542e-05	0		1.92088e-05	5.71626e-05	0
D_0__Bacteria;D_1__Proteobacteria;D_2__Gammaproteobacteria;D_3__Betaproteobacteriales;D_4__Burkholderiaceae;D_5__uncultured		5.69167e-06	0	0		1.88771e-05	0	0
D_0__Bacteria;D_1__Actinobacteria;D_2__Actinobacteria;D_3__Micrococcales;D_4__Microbacteriaceae;D_5__Curtobacterium		5.6e-06	2.28492e-05	4.099e-05		1.85731e-05	4.60144e-05	5.0761e-05
D_0__Bacteria;D_1__Firmicutes;D_2__Clostridia;D_3__Clostridiales;D_4__Lachnospiraceae;D_5__Lachnospiraceae UCG-010		5.55e-06	1.034e-05	2.868e-05		9.67673e-06	1.87401e-05	2.4332e-05
D_0__Bacteria;D_1__Proteobacteria;D_2__Alphaproteobacteria;D_3__Sphingomonadales;D_4__Sphingomonadaceae;D_5__Novosphingobium		5.475e-06	0	3.54484e-05		1.81585e-05	0	7.08968e-05
D_0__Bacteria;D_1__Firmicutes;D_2__Erysipelotrichia;D_3__Erysipelotrichales;D_4__Erysipelotrichaceae;D_5__Erysipelatoclostridium		5.45833e-06	0	0		1.81032e-05	0	0
D_0__Bacteria;D_1__Firmicutes;D_2__Negativicutes;D_3__Selenomonadales;D_4__Veillonellaceae;D_5__Schwartzia		5.45833e-06	4.04e-06	0		1.81032e-05	1.212e-05	0
D_0__Bacteria;D_1__Proteobacteria;D_2__Gammaproteobacteria;D_3__Betaproteobacteriales;D_4__Burkholderiaceae;D_5__Massilia		5.25e-06	0	1.83e-05		1.26433e-05	0	3.66e-05
D_0__Bacteria;D_1__Cyanobacteria;D_2__Oxyphotobacteria;D_3__Nostocales;D_4__Phormidiaceae;D_5__Tychonema CCAP 1459-11B		5.13333e-06	5.96e-06	0		1.70253e-05	1.788e-05	0
D_0__Bacteria;D_1__Proteobacteria;D_2__Gammaproteobacteria;D_3__Pasteurellales;D_4__Pasteurellaceae;D_5__Mannheimia		5.09167e-06	3.43e-06	0		1.68871e-05	1.029e-05	0
D_0__Bacteria;D_1__Patescibacteria;D_2__Microgenomatia;D_3__Candidatus Pacebacteria;D_4__uncultured bacterium;D_5__uncultured bacterium		4.90833e-06	1.216e-05	2.74e-06		1.11599e-05	2.63024e-05	5.48e-06
D_0__Bacteria;D_1__Proteobacteria;D_2__Alphaproteobacteria;D_3__Rhizobiales;D_4__Beijerinckiaceae;D_5__Methylobacterium		4.775e-06	2.1e-06	5.23564e-05		1.58369e-05	6.3e-06	8.66261e-05
D_0__Bacteria;D_1__Tenericutes;D_2__Mollicutes;D_3__Mollicutes RF39;D_4__uncultured Firmicutes bacterium;D_5__uncultured Firmicutes bacterium		4.76667e-06	4.74e-06	0		1.58092e-05	1.422e-05	0
D_0__Bacteria;D_1__Planctomycetes;D_2__Planctomycetacia;D_3__Pirellulales;D_4__Pirellulaceae;__		4.30833e-06	0	2.58856e-05		1.42891e-05	0	5.17712e-05
D_0__Bacteria;D_1__Firmicutes;D_2__Clostridia;D_3__Clostridiales;D_4__Ruminococcaceae;D_5__uncultured rumen bacterium		3.81667e-06	2.24794e-05	0		1.26585e-05	4.37256e-05	0
D_0__Bacteria;D_1__Firmicutes;D_2__Clostridia;D_3__Clostridiales;D_4__Lachnospiraceae;D_5__Lachnospiraceae UCG-004		3.75e-06	1.49943e-05	3.8621e-05		1.24373e-05	3.3398e-05	4.8005e-05
D_0__Bacteria;D_1__Bacteroidetes;D_2__Bacteroidia;D_3__Bacteroidales;D_4__Bacteroidetes BD2-2;__		3.75e-06	7.28e-06	0		1.24373e-05	2.184e-05	0
D_0__Bacteria;D_1__Lentisphaerae;D_2__Lentisphaeria;D_3__Victivallales;D_4__Victivallaceae;__		3.73333e-06	0	0		1.23821e-05	0	0
D_0__Bacteria;D_1__Actinobacteria;D_2__Actinobacteria;D_3__Micrococcales;D_4__Microbacteriaceae;D_5__Amnibacterium		3.725e-06	0	0		1.23544e-05	0	0
D_0__Bacteria;D_1__Proteobacteria;D_2__Gammaproteobacteria;D_3__Xanthomonadales;D_4__Xanthomonadaceae;D_5__Stenotrophomonas		3.21667e-06	0	0		1.06685e-05	0	0
D_0__Bacteria;D_1__Proteobacteria;D_2__Alphaproteobacteria;D_3__Rhizobiales;D_4__Rhizobiaceae;D_5__Aureimonas		3.1875e-06	0	3.72e-06		8.10946e-06	0	7.44e-06
D_0__Bacteria;D_1__Proteobacteria;D_2__Gammaproteobacteria;D_3__Enterobacteriales;D_4__Enterobacteriaceae;D_5__Erwinia		2.50833e-06	0	2.287e-05		8.3192e-06	0	4.574e-05
D_0__Bacteria;D_1__Armatimonadetes;D_2__uncultured;__;__;__		2.3e-06	0	9.94e-06		7.62824e-06	0	1.988e-05
D_0__Bacteria;D_1__Tenericutes;D_2__Mollicutes;D_3__Mollicutes RF39;D_4__uncultured Paenibacillaceae bacterium;D_5__uncultured Paenibacillaceae bacterium		2.225e-06	3.15e-06	0		7.37949e-06	9.45e-06	0
D_0__Bacteria;D_1__Actinobacteria;D_2__Coriobacteriia;D_3__Coriobacteriales;D_4__Coriobacteriales Incertae Sedis;D_5__Raoultibacter		1.93333e-06	0	0		6.41214e-06	0	0
D_0__Bacteria;D_1__Firmicutes;D_2__Negativicutes;D_3__Selenomonadales;D_4__Acidaminococcaceae;D_5__Phascolarctobacterium		1.93333e-06	0	0		6.41214e-06	0	0
D_0__Bacteria;D_1__Proteobacteria;D_2__Gammaproteobacteria;D_3__Betaproteobacteriales;D_4__Neisseriaceae;D_5__Neisseria		1.78333e-06	2.62301e-05	3.58e-06		5.91465e-06	4.24535e-05	7.16e-06
D_0__Bacteria;D_1__Firmicutes;D_2__Clostridia;D_3__Clostridiales;D_4__Clostridiaceae 1;D_5__uncultured		1.67917e-06	1.124e-05	8.92e-06		2.97621e-06	2.27422e-05	1.13909e-05
D_0__Bacteria;D_1__Actinobacteria;D_2__Coriobacteriia;D_3__Coriobacteriales;D_4__Atopobiaceae;__		1.6e-06	5.08e-06	1.554e-05		5.3066e-06	1.524e-05	3.108e-05
D_0__Bacteria;D_1__Firmicutes;D_2__Bacilli;D_3__Lactobacillales;D_4__Enterococcaceae;D_5__Enterococcus		1.31667e-06	2.862e-06	0		4.36689e-06	6.45875e-06	0
D_0__Bacteria;D_1__Firmicutes;D_2__Clostridia;D_3__Clostridiales;D_4__Eubacteriaceae;D_5__Anaerofustis		1.28333e-06	9.43e-06	1.424e-05		4.25634e-06	1.86633e-05	2.848e-05
D_0__Bacteria;D_1__Proteobacteria;D_2__Gammaproteobacteria;D_3__Betaproteobacteriales;D_4__Neisseriaceae;__		1.25e-06	4.5e-06	0		4.14578e-06	1.35e-05	0
D_0__Bacteria;D_1__Proteobacteria;D_2__Gammaproteobacteria;D_3__Pasteurellales;D_4__Pasteurellaceae;D_5__Actinobacillus		1.25e-06	3.1e-06	0		4.14578e-06	6.5909e-06	0
D_0__Bacteria;D_1__Actinobacteria;D_2__Coriobacteriia;D_3__Coriobacteriales;D_4__Eggerthellaceae;D_5__Slackia		6.43333e-07	3.67556e-05	3.382e-05		2.1337e-06	7.03827e-05	3.00166e-05
D_0__Bacteria;D_1__Bacteroidetes;D_2__Bacteroidia;D_3__Bacteroidales;D_4__COB P4-1 termite group;__		0	0	0.000259885		0	0	0.00031177
D_0__Bacteria;D_1__Patescibacteria;D_2__Gracilibacteria;D_3__Absconditabacteriales (SR1);__;__		0	0.000994979	0.000195522		0	0.00261464	0.000241913
D_0__Bacteria;D_1__Proteobacteria;D_2__Deltaproteobacteria;D_3__PB19;D_4__uncultured bacterium;D_5__uncultured bacterium		0	0	0.000148409		0	0	0.000136224
D_0__Bacteria;D_1__Bacteroidetes;D_2__Bacteroidia;D_3__Bacteroidales;D_4__M2PB4-65 termite group;D_5__uncultured bacterium		0	0	0.000135511		0	0	0.000101737
D_0__Bacteria;D_1__Kiritimatiellaeota;D_2__Kiritimatiellae;D_3__WCHB1-41;D_4__unidentified rumen bacterium RFP12;D_5__unidentified rumen bacterium RFP12		0	0	8.2301e-05		0	0	0.000101648
D_0__Bacteria;D_1__Firmicutes;D_2__Clostridia;D_3__Clostridiales;D_4__Lachnospiraceae;D_5__possible genus Sk018		0	6.34559e-05	8.76614e-05		0	0.000190368	8.61183e-05
D_0__Bacteria;D_1__Bacteroidetes;D_2__Bacteroidia;D_3__Bacteroidales;D_4__Rikenellaceae;D_5__SP3-e08		0	0	0.000311511		0	0	0.0002303
D_0__Bacteria;D_1__Bacteroidetes;D_2__Bacteroidia;D_3__Bacteroidales;D_4__Bacteroidales RF16 group;D_5__unidentified rumen bacterium RFN46		0	3.89765e-05	0.000563492		0	8.08015e-05	0.00110329
D_0__Bacteria;D_1__Patescibacteria;D_2__Gracilibacteria;D_3__Absconditabacteriales (SR1);D_4__uncultured prokaryote;D_5__uncultured prokaryote		0	0	0.000119917		0	0	0.000159325
D_0__Bacteria;D_1__Acidobacteria;D_2__Acidobacteriia;D_3__Acidobacteriales;D_4__Acidobacteriaceae (Subgroup 1);D_5__Granulicella		0	3.96e-06	0		0	8.33393e-06	0
D_0__Bacteria;D_1__Actinobacteria;D_2__Actinobacteria;D_3__Kineosporiales;D_4__Kineosporiaceae;D_5__Kineococcus		0	3.05e-06	3.033e-05		0	9.15e-06	4.44245e-05
D_0__Bacteria;D_1__Actinobacteria;D_2__Actinobacteria;D_3__Kineosporiales;D_4__Kineosporiaceae;__		0	0	1.83e-05		0	0	3.66e-05
D_0__Bacteria;D_1__Actinobacteria;D_2__Actinobacteria;D_3__Micrococcales;D_4__Microbacteriaceae;D_5__Clavibacter		0	1.00512e-05	0		0	3.01536e-05	0
D_0__Bacteria;D_1__Actinobacteria;D_2__Actinobacteria;D_3__Micromonosporales;D_4__Micromonosporaceae;D_5__Actinoplanes		0	6.63e-06	0		0	1.989e-05	0
D_0__Bacteria;D_1__Actinobacteria;D_2__Actinobacteria;D_3__Propionibacteriales;D_4__Nocardioidaceae;D_5__Aeromicrobium		0	3.71985e-05	0		0	7.00494e-05	0
D_0__Bacteria;D_1__Actinobacteria;D_2__Coriobacteriia;D_3__Coriobacteriales;D_4__Coriobacteriales Incertae Sedis;D_5__Phoenicibacter		0	1.409e-05	2.7081e-05		0	2.85926e-05	4.24152e-05
D_0__Bacteria;D_1__Actinobacteria;D_2__Coriobacteriia;D_3__Coriobacteriales;D_4__Eggerthellaceae;D_5__Denitrobacterium		0	5.24e-06	0		0	1.572e-05	0
D_0__Bacteria;D_1__Bacteroidetes;D_2__Bacteroidia;D_3__Bacteroidales;D_4__Paludibacteraceae;D_5__uncultured		0	1.30494e-05	0.000513617		0	3.91482e-05	0.000583838
D_0__Bacteria;D_1__Bacteroidetes;D_2__Bacteroidia;D_3__Bacteroidales;D_4__Prevotellaceae;D_5__Paraprevotella		0	6.63e-06	0		0	1.989e-05	0
D_0__Bacteria;D_1__Bacteroidetes;D_2__Bacteroidia;D_3__Cytophagales;D_4__Spirosomaceae;D_5__Spirosoma		0	1.46891e-05	0		0	4.40673e-05	0
D_0__Bacteria;D_1__Bacteroidetes;D_2__Bacteroidia;D_3__Flavobacteriales;D_4__Flavobacteriaceae;D_5__Flavobacterium		0	0	2.9731e-05		0	0	5.9462e-05
D_0__Bacteria;D_1__Cyanobacteria;D_2__Melainabacteria;D_3__Gastranaerophilales;D_4__gut metagenome;D_5__gut metagenome		0	0	1.554e-05		0	0	3.108e-05
D_0__Bacteria;D_1__Firmicutes;D_2__Clostridia;D_3__Clostridiales;D_4__Family XIII;D_5__[Eubacterium] saphenum group		0	9.5e-06	0		0	1.9126e-05	0
D_0__Bacteria;D_1__Firmicutes;D_2__Clostridia;D_3__Clostridiales;D_4__Lachnospiraceae;D_5__Lachnoclostridium 1		0	5.87938e-05	0		0	0.000149708	0
D_0__Bacteria;D_1__Firmicutes;D_2__Clostridia;D_3__Clostridiales;D_4__Lachnospiraceae;D_5__Lachnoclostridium 12		0	0	1.964e-05		0	0	2.47329e-05
D_0__Bacteria;D_1__Firmicutes;D_2__Clostridia;D_3__Clostridiales;D_4__Lachnospiraceae;D_5__Lachnospiraceae NC2004 group		0	1.236e-05	0		0	2.55451e-05	0
D_0__Bacteria;D_1__Firmicutes;D_2__Clostridia;D_3__Clostridiales;D_4__Syntrophomonadaceae;D_5__Syntrophomonas		0	4.95e-06	0		0	1.485e-05	0
D_0__Bacteria;D_1__Firmicutes;D_2__Erysipelotrichia;D_3__Erysipelotrichales;D_4__Erysipelotrichaceae;D_5__Erysipelotrichaceae UCG-008		0	6.66e-06	0		0	1.35064e-05	0
D_0__Bacteria;D_1__Firmicutes;D_2__Erysipelotrichia;D_3__Erysipelotrichales;D_4__Erysipelotrichaceae;D_5__Kandleria		0	0.00312956	6.84e-06		0	0.00879953	1.368e-05
D_0__Bacteria;D_1__Patescibacteria;D_2__Gracilibacteria;D_3__Absconditabacteriales (SR1);D_4__SR1 bacterium canine oral taxon 369;D_5__SR1 bacterium canine oral taxon 369		0	0	2.98256e-05		0	0	5.96512e-05
D_0__Bacteria;D_1__Patescibacteria;D_2__Gracilibacteria;D_3__Absconditabacteriales (SR1);D_4__uncultured bacterium;D_5__uncultured bacterium		0	0	7.66144e-05		0	0	0.000153229
D_0__Bacteria;D_1__Patescibacteria;D_2__Gracilibacteria;D_3__JGI 0000069-P22;D_4__uncultured rumen bacterium;D_5__uncultured rumen bacterium		0	7.322e-06	0		0	1.02438e-05	0
D_0__Bacteria;D_1__Patescibacteria;D_2__Saccharimonadia;D_3__Saccharimonadales;__;__		0	7.03e-06	0		0	1.47339e-05	0
D_0__Bacteria;D_1__Planctomycetes;D_2__vadinHA49;D_3__uncultured organism;D_4__uncultured organism;D_5__uncultured organism		0	0	1.864e-05		0	0	3.728e-05
D_0__Bacteria;D_1__Proteobacteria;D_2__Alphaproteobacteria;D_3__Acetobacterales;D_4__Acetobacteraceae;D_5__Roseomonas		0	3.05e-06	2.46e-05		0	9.15e-06	3.4231e-05
D_0__Bacteria;D_1__Proteobacteria;D_2__Alphaproteobacteria;D_3__Rhizobiales;D_4__Xanthobacteraceae;D_5__Rhodopseudomonas		0	5.54e-06	0		0	1.662e-05	0
D_0__Bacteria;D_1__Proteobacteria;D_2__Alphaproteobacteria;D_3__Rhizobiales;D_4__Xanthobacteraceae;D_5__Tardiphaga		0	5.69e-06	0		0	1.707e-05	0
D_0__Bacteria;D_1__Proteobacteria;D_2__Alphaproteobacteria;D_3__Rickettsiales;D_4__uncultured;D_5__uncultured rumen bacterium		0	0	7.45564e-05		0	0	7.65734e-05
D_0__Bacteria;D_1__Proteobacteria;D_2__Alphaproteobacteria;D_3__Rickettsiales;D_4__uncultured;__		0	6.24e-06	0		0	1.872e-05	0
D_0__Bacteria;D_1__Proteobacteria;D_2__Alphaproteobacteria;D_3__Sphingomonadales;D_4__Sphingomonadaceae;D_5__Sphingobium		0	0	2.40134e-05		0	0	4.80268e-05
D_0__Bacteria;D_1__Proteobacteria;D_2__Deltaproteobacteria;D_3__Oligoflexales;D_4__Oligoflexaceae;D_5__uncultured		0	2.51462e-05	2.07084e-05		0	3.41211e-05	4.14168e-05
D_0__Bacteria;D_1__Proteobacteria;D_2__Deltaproteobacteria;__;__;__		0	0	2.526e-05		0	0	1.96218e-05
D_0__Bacteria;D_1__Proteobacteria;D_2__Gammaproteobacteria;D_3__Aeromonadales;D_4__Succinivibrionaceae;D_5__uncultured		0	1.37414e-05	0		0	4.12242e-05	0
D_0__Bacteria;D_1__Proteobacteria;D_2__Gammaproteobacteria;D_3__Betaproteobacteriales;D_4__Burkholderiaceae;D_5__Duganella		0	0	1.372e-05		0	0	2.744e-05
D_0__Bacteria;D_1__Proteobacteria;D_2__Gammaproteobacteria;D_3__Betaproteobacteriales;D_4__Burkholderiaceae;D_5__Xylophilus		0	0	1.486e-05		0	0	2.972e-05
D_0__Bacteria;D_1__Proteobacteria;D_2__Gammaproteobacteria;D_3__Betaproteobacteriales;D_4__Rhodocyclaceae;__		0	1.03944e-05	0		0	3.11832e-05	0
D_0__Bacteria;D_1__Proteobacteria;D_2__Gammaproteobacteria;D_3__Enterobacteriales;D_4__Enterobacteriaceae;D_5__Rahnella		0	2.19e-06	1.144e-05		0	6.57e-06	2.288e-05
D_0__Bacteria;D_1__Proteobacteria;D_2__Gammaproteobacteria;D_3__KF-JG30-C25;D_4__uncultured proteobacterium;D_5__uncultured proteobacterium		0	5.96e-06	0		0	1.788e-05	0
D_0__Bacteria;D_1__Proteobacteria;D_2__Gammaproteobacteria;D_3__Pasteurellales;D_4__Pasteurellaceae;D_5__Basfia		0	9.53e-06	0		0	2.859e-05	0
D_0__Bacteria;D_1__Proteobacteria;D_2__Gammaproteobacteria;D_3__Xanthomonadales;D_4__Xanthomonadaceae;D_5__Pseudoxanthomonas		0	0	1.944e-05		0	0	3.888e-05
D_0__Bacteria;D_1__Proteobacteria;D_2__Gammaproteobacteria;D_3__Xanthomonadales;D_4__Xanthomonadaceae;D_5__Xanthomonas		0	0	4.45964e-05		0	0	8.91928e-05
D_0__Bacteria;D_1__Proteobacteria;__;__;__;__		0	4.74e-06	0		0	1.422e-05	0
D_0__Bacteria;D_1__Tenericutes;D_2__Mollicutes;D_3__EMP-G18;D_4__uncultured Mollicutes bacterium;D_5__uncultured Mollicutes bacterium		0	2.18893e-05	0		0	6.56679e-05	0
D_0__Bacteria;D_1__Verrucomicrobia;D_2__Verrucomicrobiae;D_3__Opitutales;D_4__Puniceicoccaceae;__		0	0	1.144e-05		0	0	2.288e-05
	Sum	1	1	1
a) NW, Nagano winter; NS, Nagano spring; HW, Hokkaido winter

## Sheet: Table S6
Table S6 Average relative abundance and SD (%) of OTUs at the eukaryotic (without chloroplasts) phylum level in the ruminal microbial compositions of sika deer, summarized by the seoson and location, as analyzed by amplicon-seq
Index		Average (%)				SD (%)
	Groups a)	NW	NS	HW		NW	NS	HW
	Number of samples	12	10	5		12	10	5
D_0__Eukaryota;D_1__Opisthokonta		0.489083	0.5567	0.9184		0.422572	0.218294	0.0211528
D_0__Eukaryota;D_1__SAR		0.47425	0.3499	0.0324		0.413789	0.16691	0.0322775
D_0__Eukaryota;D_1__Amoebozoa		0.0294167	0.0896	0.0366		0.0625932	0.134977	0.023105
D_0__Eukaryota;D_1__Excavata		0.00541667	0.0006	0.0022		0.0114561	0.0018	0.00391918
D_0__Eukaryota;__		0.00216667	0.0034	0.0106		0.00203443	0.00276405	0.0173274
D_0__Eukaryota;D_1__Incertae Sedis		0	0	0		0	0	0
	SUM	1.0002	1.0002	1.0002
a) NW, Nagano winter; NS, Nagano spring; HW, Hokkaido winter

## Sheet: Table S7
Table S7 Average relative abundance and SD (%) of OTUs at the eukaryotic (without chloroplasts) genus level in the ruminal microbial compositions of sika deer, summarized by the seoson and location, as analyzed by amplicon-seq
Index			Average (%)				SD (%)
	Groups a)	NW	NS	HW		NW	NS	HW
	Number of samples	12	10	5		12	10	5
D_0__Eukaryota;D_1__Opisthokonta;D_2__Nucletmycea;D_3__Fungi;D_8__Neocallimastigaceae;D_9__Piromyces		0.257583	0.1328	0.5186		0.287064	0.168732	0.138578
D_0__Eukaryota;D_1__Opisthokonta;D_2__Nucletmycea;D_3__Fungi;__;__		0.21125	0.4031	0.233		0.239939	0.207009	0.147872
D_0__Eukaryota;D_1__Opisthokonta;D_2__Nucletmycea;D_3__Fungi;D_8__Neocallimastigaceae;D_9__Cyllamyces		0	0	0.1174		0	0	0.209769
D_0__Eukaryota;D_1__Amoebozoa;D_2__Archamoebae;D_3__Entamoebida;D_4__Entamoeba;D_5__Entamoeba insolita		0.02925	0.0874	0.036		0.0626659	0.135982	0.0234435
D_0__Eukaryota;D_1__Opisthokonta;D_2__Nucletmycea;D_3__Fungi;D_8__Neocallimastigaceae;__		0.003	0	0.02		0.00994987	0	0.0366005
D_0__Eukaryota;D_1__SAR;D_2__Alveolata;D_3__Ciliophora;D_6__Trichostomatia;D_7__Entodinium		0.452	0.3171	0.0132		0.421703	0.169931	0.00713863
D_0__Eukaryota;D_1__SAR;D_2__Alveolata;D_3__Ciliophora;D_6__Trichostomatia;D_7__Diplodinium		0	0	0.013		0	0	0.026
D_0__Eukaryota;__;__;__;__;__		0.00216667	0.0034	0.0106		0.00203443	0.00276405	0.0173274
D_0__Eukaryota;D_1__Opisthokonta;D_2__Nucletmycea;D_3__Fungi;D_9__Incertae Sedis;D_10__Tilletiopsis		0	0	0.0064		0	0	0.0128
D_0__Eukaryota;D_1__Opisthokonta;D_2__Nucletmycea;D_3__Fungi;D_9__Bulleribasidiaceae;D_10__Vishniacozyma		0.00208333	0.0045	0.0044		0.00602022	0.012508	0.00733757
D_0__Eukaryota;D_1__Opisthokonta;D_2__Nucletmycea;D_3__Fungi;D_9__Kondoaceae;D_10__Kondoa		0.000416667	0	0.0042		0.00111492	0	0.00744043
D_0__Eukaryota;D_1__Opisthokonta;D_2__Nucletmycea;D_3__Fungi;D_9__Mrakiaceae;D_10__Itersonilia		0.00025	0	0.0036		0.000595119	0	0.00671118
D_0__Eukaryota;D_1__Excavata;D_2__Metamonada;D_3__Parabasalia;D_4__Trichomonadea;D_5__Hexamastix		0.00541667	0.0006	0.0022		0.0114561	0.0018	0.00391918
D_0__Eukaryota;D_1__Opisthokonta;D_2__Holozoa;D_3__Metazoa (Animalia);D_7__Chromadorea;D_8__Tylenchida		0	0.0001	0.0014		0	0.0003	0.0028
D_0__Eukaryota;D_1__Opisthokonta;D_2__Nucletmycea;D_3__Fungi;D_9__Cronartiaceae;D_10__Cronartium		0	0	0.0012		0	0	0.0016
D_0__Eukaryota;D_1__Opisthokonta;D_2__Nucletmycea;D_3__Fungi;D_9__Pucciniaceae;D_10__Puccinia		0.00116667	0.0003	0.001		0.00288194	0.000458258	0.000632456
D_0__Eukaryota;D_1__Opisthokonta;D_2__Nucletmycea;D_3__Fungi;D_9__Platygloeaceae;D_10__Jola		0	0	0.001		0	0	0.002
D_0__Eukaryota;D_1__SAR;D_2__Alveolata;D_3__Ciliophora;D_7__Colpodida;D_8__Bromeliothrix		0.000416667	0.0003	0.0008		0.000862007	0.000458258	0.00116619
D_0__Eukaryota;D_1__SAR;D_2__Alveolata;D_3__Apicomplexa;__;__		0.00116667	0.0012	0.0006		0.00254406	0.00116619	0.0008
D_0__Eukaryota;D_1__SAR;D_2__Alveolata;D_3__Apicomplexa;D_6__Eugregarinorida;D_7__Stenophora		0.00025	0.0007	0.0006		0.000595119	0.00118743	0.0012
D_0__Eukaryota;D_1__SAR;D_2__Rhizaria;D_3__Cercozoa;D_4__Glissomonadida;D_5__Heteromita		0.001	0.0137	0.0004		0.00122474	0.025401	0.000489898
D_0__Eukaryota;D_1__Opisthokonta;D_2__Nucletmycea;D_3__Fungi;D_9__Mrakiaceae;D_10__Mrakia		8.33333e-05	0.0009	0.0004		0.000276385	0.00144568	0.000489898
D_0__Eukaryota;D_1__SAR;D_2__Rhizaria;D_3__Cercozoa;D_4__uncultured;D_5__metagenome		0	0.0003	0.0004		0	0.000458258	0.000489898
D_0__Eukaryota;D_1__Amoebozoa;D_2__Archamoebae;D_3__Entamoebida;D_4__Entamoeba;D_5__Entamoeba sp. RL9		0	0	0.0004		0	0	0.0008
D_0__Eukaryota;D_1__Opisthokonta;D_2__Nucletmycea;D_3__Fungi;D_8__Physodermataceae;D_9__Physoderma		0	0	0.0004		0	0	0.0008
D_0__Eukaryota;D_1__Opisthokonta;D_2__Nucletmycea;D_3__Fungi;D_9__Fereydouniaceae;D_10__Fereydounia		0	0	0.0004		0	0	0.0008
D_0__Eukaryota;D_1__SAR;D_2__Alveolata;D_3__Apicomplexa;D_6__Eugregarinorida;__		0	0.0014	0.0004		0	0.00283549	0.0008
D_0__Eukaryota;D_1__Opisthokonta;__;__;__;__		0.001	0.0013	0.0002		0.00244949	0.00155242	0.0004
D_0__Eukaryota;D_1__Opisthokonta;D_2__Nucletmycea;D_3__Fungi;D_8__Neocallimastigaceae;D_9__Neocallimastix		0.000833333	0.0004	0.0002		0.00128019	0.000663325	0.0004
D_0__Eukaryota;D_1__Opisthokonta;D_2__Nucletmycea;D_3__Fungi;D_8__Olpidiaceae;D_9__Olpidium		0.000583333	0.0006	0.0002		0.00111492	0.00149666	0.0004
D_0__Eukaryota;D_1__SAR;D_2__Alveolata;D_3__Apicomplexa;D_6__Eugregarinorida;D_7__Gregarina		0.000333333	0.0004	0.0002		0.00062361	0.000916515	0.0004
D_0__Eukaryota;D_1__SAR;D_2__Alveolata;D_3__Ciliophora;D_7__Colpodida;D_8__Pseudoplatyophrya		0.000333333	0.0001	0.0002		0.000849837	0.0003	0.0004
D_0__Eukaryota;D_1__SAR;D_2__Alveolata;D_3__Ciliophora;D_6__Colpodea;D_7__Colpodida		0.000166667	0.0001	0.0002		0.000372678	0.0003	0.0004
D_0__Eukaryota;D_1__SAR;D_2__Alveolata;D_3__Ciliophora;__;__		0.000166667	0.0021	0.0002		0.000372678	0.00502892	0.0004
D_0__Eukaryota;D_1__Opisthokonta;D_2__Nucletmycea;D_3__Fungi;D_9__Kondoaceae;D_10__Bensingtonia		8.33333e-05	0	0.0002		0.000276385	0	0.0004
D_0__Eukaryota;D_1__SAR;D_2__Alveolata;D_3__Ciliophora;D_7__Colpodida;D_8__Colpoda		8.33333e-05	0.0005	0.0002		0.000276385	0.000806226	0.0004
D_0__Eukaryota;D_1__SAR;D_2__Alveolata;D_3__Ciliophora;D_7__Colpodida;D_8__Hausmanniella		8.33333e-05	0.0008	0.0002		0.000276385	0.0024	0.0004
D_0__Eukaryota;D_1__SAR;D_2__Alveolata;D_3__Ciliophora;D_7__Colpodida;D_8__Mykophagophrys		8.33333e-05	0.0004	0.0002		0.000276385	0.000663325	0.0004
D_0__Eukaryota;D_1__Amoebozoa;D_2__Myxogastria;D_3__Protophysarum;D_4__Protophysarum sp. PV64;D_5__Protophysarum sp. PV64		0	0	0.0002		0	0	0.0004
D_0__Eukaryota;D_1__Opisthokonta;D_2__Nucletmycea;D_3__Fungi;D_9__Bulleribasidiaceae;D_10__Dioszegia		0	0	0.0002		0	0	0.0004
D_0__Eukaryota;D_1__Opisthokonta;D_2__Nucletmycea;D_3__Fungi;D_9__Ceratobasidiaceae;__		0	0	0.0002		0	0	0.0004
D_0__Eukaryota;D_1__Opisthokonta;D_2__Nucletmycea;D_3__Fungi;D_9__Platygloeaceae;__		0	0	0.0002		0	0	0.0004
D_0__Eukaryota;D_1__SAR;D_2__Alveolata;D_3__Apicomplexa;D_6__Eugregarinorida;D_7__Paraschneideria		0	0.0004	0.0002		0	0.000916515	0.0004
D_0__Eukaryota;D_1__Opisthokonta;D_2__Nucletmycea;D_3__Fungi;D_9__Incertae Sedis;D_10__Holtermanniella		0	0	0.0002		0	0	0.0004
D_0__Eukaryota;D_1__SAR;D_2__Rhizaria;D_3__Cercozoa;D_6__Rhizaspididae;D_7__Rhogostoma		0	0	0.0002		0	0	0.0004
D_0__Eukaryota;D_1__SAR;D_2__Stramenopiles;D_3__Peronosporomycetes;__;__		0	0.0004	0.0002		0	0.0012	0.0004
D_0__Eukaryota;D_1__Opisthokonta;D_2__Nucletmycea;D_3__Fungi;D_9__Incertae Sedis;__		0	0	0.0002		0	0	0.0004
D_0__Eukaryota;D_1__SAR;D_2__Alveolata;D_3__Ciliophora;D_6__Trichostomatia;__		0.00991667	0	0		0.0328899	0	0
D_0__Eukaryota;D_1__SAR;D_2__Stramenopiles;D_3__Peronosporomycetes;D_4__Phytophthora;__		0.00258333	0.0005	0		0.00480379	0.0015	0
D_0__Eukaryota;D_1__SAR;D_2__Alveolata;D_3__Ciliophora;D_7__Platyophryida;D_8__Platyophrya		0.00191667	0	0		0.00606161	0	0
D_0__Eukaryota;D_1__Opisthokonta;D_2__Nucletmycea;D_3__Fungi;D_8__Synchytriaceae;D_9__Synchytrium		0.00183333	0.0002	0		0.00369309	0.0004	0
D_0__Eukaryota;D_1__Opisthokonta;D_2__Nucletmycea;D_3__Fungi;D_9__Metschnikowiaceae;D_10__Clavispora-Candida clade		0.00116667	0	0		0.00328718	0	0
D_0__Eukaryota;D_1__Opisthokonta;D_2__Holozoa;D_3__Metazoa (Animalia);D_7__Chromadorea;D_8__Rhabditida		0.00075	0	0		0.00248747	0	0
D_0__Eukaryota;D_1__Opisthokonta;D_2__Holozoa;D_3__Metazoa (Animalia);D_7__Eutardigrada;D_8__Apochela		0.000666667	0	0		0.00221108	0	0
D_0__Eukaryota;D_1__SAR;D_2__Alveolata;D_3__Apicomplexa;D_6__Eugregarinorida;D_7__D3P05A02		0.000583333	0.0001	0		0.0019347	0.0003	0
D_0__Eukaryota;D_1__Opisthokonta;D_2__Nucletmycea;D_3__Fungi;D_9__Phaffomycetaceae;D_10__Cyberlindnera-Candida clade		0.000583333	0	0		0.0019347	0	0
D_0__Eukaryota;D_1__Opisthokonta;D_2__Nucletmycea;D_3__Fungi;D_8__Agaricostilbales;D_9__Chionosphaeraceae		0.0005	0	0		0.00165831	0	0
D_0__Eukaryota;D_1__Opisthokonta;D_2__Nucletmycea;D_3__Fungi;D_9__Bulleraceae;D_10__Bullera		0.000416667	0.0001	0		0.00138193	0.0003	0
D_0__Eukaryota;D_1__Opisthokonta;D_2__Nucletmycea;D_3__Fungi;D_9__Pucciniaceae;__		0.000416667	0	0		0.00138193	0	0
D_0__Eukaryota;D_1__Opisthokonta;D_2__Nucletmycea;D_3__Fungi;D_9__Trimorphomycetaceae;D_10__Saitozyma		0.000416667	0.0002	0		0.00138193	0.0006	0
D_0__Eukaryota;D_1__Opisthokonta;D_2__Holozoa;D_3__Metazoa (Animalia);D_7__Bdelloidea;D_8__Adinetida		0.000333333	0.0013	0		0.000745356	0.0039	0
D_0__Eukaryota;D_1__Opisthokonta;D_2__Nucletmycea;D_3__Fungi;D_9__Bulleribasidiaceae;D_10__Hannaella		0.000166667	0.0003	0		0.000372678	0.000458258	0
D_0__Eukaryota;D_1__Opisthokonta;D_2__Holozoa;D_3__Metazoa (Animalia);D_10__Neoptera;D_11__Coleoptera		0.000166667	0	0		0.000372678	0	0
D_0__Eukaryota;D_1__Opisthokonta;D_2__Holozoa;D_3__Metazoa (Animalia);D_11__Amphiesmenoptera;D_12__Lepidoptera		0.000166667	0.0004	0		0.000372678	0.0008	0
D_0__Eukaryota;D_1__Opisthokonta;D_2__Nucletmycea;D_3__Fungi;D_7__Microbotryomycetes;D_8__uncultured		0.000166667	0.0001	0		0.000372678	0.0003	0
D_0__Eukaryota;D_1__Opisthokonta;D_2__Nucletmycea;D_3__Fungi;D_9__Atheliaceae;D_10__Piloderma		0.000166667	0	0		0.000552771	0	0
D_0__Eukaryota;D_1__Opisthokonta;D_2__Nucletmycea;D_3__Fungi;D_9__Debaryomycetaceae;__		0.000166667	0	0		0.000552771	0	0
D_0__Eukaryota;D_1__Opisthokonta;D_2__Nucletmycea;D_3__Fungi;D_9__Phaeotremellaceae;D_10__Phaeotremella		0.000166667	0	0		0.000552771	0	0
D_0__Eukaryota;D_1__SAR;D_2__Alveolata;D_3__Ciliophora;D_7__Platyophryida;D_8__Sorogena		0.000166667	0.0001	0		0.000552771	0.0003	0
D_0__Eukaryota;D_1__SAR;D_2__Rhizaria;D_3__Cercozoa;D_4__uncultured;D_5__uncultured eukaryote		0.000166667	0	0		0.000552771	0	0
D_0__Eukaryota;D_1__SAR;D_2__Rhizaria;D_3__Cercozoa;D_4__Cercomonadidae;D_5__Cercomonas		0.000166667	0.0007	0		0.000372678	0.00126886	0
D_0__Eukaryota;D_1__Opisthokonta;D_2__Holozoa;D_3__Metazoa (Animalia);D_8__Enoplia;D_9__Triplonchida		8.33333e-05	0	0		0.000276385	0	0
D_0__Eukaryota;D_1__Opisthokonta;D_2__Nucletmycea;D_3__Fungi;D_5__Basidiomycota;D_6__uncultured		8.33333e-05	0	0		0.000276385	0	0
D_0__Eukaryota;D_1__Opisthokonta;D_2__Nucletmycea;D_3__Fungi;D_8__Incertae Sedis;D_9__Incertae Sedis		8.33333e-05	0	0		0.000276385	0	0
D_0__Eukaryota;D_1__Opisthokonta;D_2__Nucletmycea;D_3__Fungi;D_9__Bulleribasidiaceae;D_10__Bulleribasidium		8.33333e-05	0	0		0.000276385	0	0
D_0__Eukaryota;D_1__Opisthokonta;D_2__Nucletmycea;D_3__Fungi;D_9__Chionosphaeraceae;D_10__Ballistosporomyces		8.33333e-05	0	0		0.000276385	0	0
D_0__Eukaryota;D_1__Opisthokonta;D_2__Nucletmycea;D_3__Fungi;D_9__Chionosphaeraceae;D_10__Kurtzmanomyces		8.33333e-05	0	0		0.000276385	0	0
D_0__Eukaryota;D_1__Opisthokonta;D_2__Nucletmycea;D_3__Fungi;D_9__Chionosphaeraceae;__		8.33333e-05	0.0003	0		0.000276385	0.000640312	0
D_0__Eukaryota;D_1__Opisthokonta;D_2__Nucletmycea;D_3__Fungi;D_9__Geastraceae;D_10__Sphaerobolus		8.33333e-05	0.0001	0		0.000276385	0.0003	0
D_0__Eukaryota;D_1__Opisthokonta;D_2__Nucletmycea;D_3__Fungi;D_9__Psathyrellaceae;D_10__uncultured		8.33333e-05	0	0		0.000276385	0	0
D_0__Eukaryota;D_1__Opisthokonta;D_2__Nucletmycea;D_3__Fungi;D_9__Septobasidiaceae;D_10__Septobasidium		8.33333e-05	0	0		0.000276385	0	0
D_0__Eukaryota;D_1__SAR;D_2__Alveolata;D_3__Apicomplexa;D_5__Cryptosporida;D_6__Cryptosporidium		8.33333e-05	0	0		0.000276385	0	0
D_0__Eukaryota;D_1__SAR;D_2__Alveolata;D_3__Apicomplexa;D_5__Piroplasmorida;D_6__Theileria		8.33333e-05	0	0		0.000276385	0	0
D_0__Eukaryota;D_1__SAR;D_2__Alveolata;D_3__Ciliophora;D_7__Colpodida;D_8__Bresslaua		8.33333e-05	0	0		0.000276385	0	0
D_0__Eukaryota;D_1__SAR;D_2__Rhizaria;D_3__Cercozoa;D_4__Cercomonadidae;D_5__uncultured		8.33333e-05	0.0001	0		0.000276385	0.0003	0
D_0__Eukaryota;D_1__SAR;D_2__Rhizaria;D_3__Cercozoa;D_7__Trinematidae;D_8__Trinema		8.33333e-05	0.001	0		0.000276385	0.00236643	0
D_0__Eukaryota;D_1__SAR;D_2__Stramenopiles;D_3__Ochrophyta;D_5__Incertae Sedis;D_6__Chlamydomyxa		8.33333e-05	0.0001	0		0.000276385	0.0003	0
D_0__Eukaryota;D_1__SAR;D_2__Stramenopiles;D_3__Ochrophyta;D_6__Bacillariophyceae;D_7__Diatoma		8.33333e-05	0	0		0.000276385	0	0
D_0__Eukaryota;D_1__Opisthokonta;D_2__Nucletmycea;D_3__Fungi;D_9__Sporidiobolaceae;D_10__Rhodotorula		8.33333e-05	0.0002	0		0.000276385	0.0006	0
D_0__Eukaryota;D_1__Opisthokonta;D_2__Nucletmycea;D_3__Fungi;D_9__Cystofilobasidiaceae;D_10__Cystofilobasidium		8.33333e-05	0.0002	0		0.000276385	0.0004	0
D_0__Eukaryota;D_1__Opisthokonta;D_2__Nucletmycea;D_3__Fungi;D_9__Sporidiobolaceae;D_10__Sporobolomyces		8.33333e-05	0	0		0.000276385	0	0
D_0__Eukaryota;D_1__SAR;D_2__Rhizaria;D_3__Cercozoa;D_4__Thecofilosea;D_5__uncultured		8.33333e-05	0	0		0.000276385	0	0
D_0__Eukaryota;D_1__SAR;D_2__Alveolata;D_3__Ciliophora;D_6__Haptoria;__		8.33333e-05	0	0		0.000276385	0	0
D_0__Eukaryota;D_1__SAR;D_2__Stramenopiles;D_3__Peronosporomycetes;D_4__Pythium;__		8.33333e-05	0	0		0.000276385	0	0
D_0__Eukaryota;D_1__SAR;D_2__Rhizaria;D_3__Cercozoa;D_7__Thaumatomonadidae;D_8__Thaumatomonas		8.33333e-05	0.0003	0		0.000276385	0.000640312	0
D_0__Eukaryota;D_1__SAR;D_2__Rhizaria;D_3__Cercozoa;D_4__uncultured;D_5__uncultured Eimeriidae		8.33333e-05	0.0001	0		0.000276385	0.0003	0
D_0__Eukaryota;D_1__Opisthokonta;D_2__Nucletmycea;D_3__Fungi;D_9__Leucosporidiaceae;D_10__Leucosporidium		0	0.0003	0		0	0.000640312	0
D_0__Eukaryota;D_1__Opisthokonta;D_2__Nucletmycea;D_3__Fungi;D_9__Bulleribasidiaceae;D_10__Derxomyces		0	0	0		0	0	0
D_0__Eukaryota;D_1__Opisthokonta;D_2__Holozoa;D_3__Metazoa (Animalia);__;__		0	0.0012	0		0	0.00295973	0
D_0__Eukaryota;D_1__Opisthokonta;D_2__Nucletmycea;D_3__Fungi;D_9__Chrysozymaceae;__		0	0.0004	0		0	0.0012	0
D_0__Eukaryota;D_1__Opisthokonta;D_2__Nucletmycea;D_3__Fungi;D_9__Trimorphomycetaceae;D_10__Trimorphomyces		0	0	0		0	0	0
D_0__Eukaryota;D_1__SAR;D_2__Stramenopiles;D_3__Ochrophyta;D_5__Chromulinales;D_6__Spumella		0	0.0013	0		0	0.00100499	0
D_0__Eukaryota;D_1__Amoebozoa;D_2__Archamoebae;D_3__Entamoebida;D_4__Entamoeba;D_5__Entamoeba gingivalis		0	0.0007	0		0	0.0021	0
D_0__Eukaryota;D_1__Amoebozoa;D_2__Cavosteliida;D_3__Gephyramoeba sp. ATCC50654;D_4__Gephyramoeba sp. ATCC50654;D_5__Gephyramoeba sp. ATCC50654		0	0	0		0	0	0
D_0__Eukaryota;D_1__Amoebozoa;D_2__Gracilipodida;D_3__Filamoeba;D_4__Filamoeba sp. COHH 87;D_5__Filamoeba sp. COHH 87		0	0	0		0	0	0
D_0__Eukaryota;D_1__Amoebozoa;D_2__Gracilipodida;D_3__Flamella;D_4__Flamella pleistocenica;D_5__Flamella pleistocenica		0	0.0001	0		0	0.0003	0
D_0__Eukaryota;D_1__Amoebozoa;D_2__Gracilipodida;D_3__Flamella;D_4__uncultured eukaryote;D_5__uncultured eukaryote		0	0	0		0	0	0
D_0__Eukaryota;D_1__Amoebozoa;D_2__Gracilipodida;D_3__Flamella;__;__		0	0	0		0	0	0
D_0__Eukaryota;D_1__Amoebozoa;D_2__Incertae Sedis;D_3__WIM 1 lineage;D_4__uncultured eukaryote;D_5__uncultured eukaryote		0	0	0		0	0	0
D_0__Eukaryota;D_1__Amoebozoa;D_2__Myxogastria;D_3__Didymium;D_4__Didymium dachnayum;D_5__Didymium dachnayum		0	0	0		0	0	0
D_0__Eukaryota;D_1__Amoebozoa;D_2__Myxogastria;D_3__Didymium;__;__		0	0	0		0	0	0
D_0__Eukaryota;D_1__Amoebozoa;D_2__Myxogastria;__;__;__		0	0	0		0	0	0
D_0__Eukaryota;D_1__Amoebozoa;D_2__Protosteliida;D_3__metagenome;D_4__metagenome;D_5__metagenome		0	0	0		0	0	0
D_0__Eukaryota;D_1__Amoebozoa;D_2__Protosteliida;D_3__uncultured Peniaceae;D_4__uncultured Peniaceae;D_5__uncultured Peniaceae		0	0	0		0	0	0
D_0__Eukaryota;D_1__Amoebozoa;D_2__Protosteliida;__;__;__		0	0.0001	0		0	0.0003	0
D_0__Eukaryota;D_1__Amoebozoa;D_2__Schizoplasmodiida;D_3__Ceratiomyxella;D_4__Ceratiomyxella tahitiensis;D_5__Ceratiomyxella tahitiensis		0	0	0		0	0	0
D_0__Eukaryota;D_1__Amoebozoa;D_2__Schizoplasmodiida;D_3__Phalansterium;__;__		0	0.0001	0		0	0.0003	0
D_0__Eukaryota;D_1__Amoebozoa;D_2__Schizoplasmodiida;__;__;__		0	0.0003	0		0	0.0009	0
D_0__Eukaryota;D_1__Amoebozoa;D_2__Tubulinea;D_3__Arcellinida;D_4__Echinamoebida;D_5__Vermamoeba		0	0	0		0	0	0
D_0__Eukaryota;D_1__Amoebozoa;D_2__Tubulinea;D_3__Arcellinida;D_4__Echinamoebida;D_5__metagenome		0	0	0		0	0	0
D_0__Eukaryota;D_1__Amoebozoa;D_2__Tubulinea;D_3__Euamoebida;D_4__BOLA868;__		0	0	0		0	0	0
D_0__Eukaryota;D_1__Amoebozoa;D_2__Tubulinea;D_3__Euamoebida;D_4__Copromyxa sp. PKD 2011;D_5__Copromyxa sp. PKD 2011		0	0	0		0	0	0
D_0__Eukaryota;D_1__Amoebozoa;D_2__Tubulinea;D_3__Euamoebida;D_4__Ptolemeba bulliensis;D_5__Ptolemeba bulliensis		0	0	0		0	0	0
D_0__Eukaryota;D_1__Amoebozoa;D_2__Tubulinea;__;__;__		0	0	0		0	0	0
D_0__Eukaryota;D_1__Amoebozoa;D_2__metagenome;D_3__metagenome;D_4__metagenome;D_5__metagenome		0	0.0001	0		0	0.0003	0
D_0__Eukaryota;D_1__Amoebozoa;__;__;__;__		0	0.0001	0		0	0.0003	0
D_0__Eukaryota;D_1__Incertae Sedis;D_2__Ancyromonadida;D_3__Ancyromonas;__;__		0	0	0		0	0	0
D_0__Eukaryota;D_1__Opisthokonta;D_2__Holozoa;D_3__Ichthyosporea;D_4__Ichthyophonae;D_5__Pseudoperkinsidae		0	0.0001	0		0	0.0003	0
D_0__Eukaryota;D_1__Opisthokonta;D_2__Holozoa;D_3__Ichthyosporea;__;__		0	0.0001	0		0	0.0003	0
D_0__Eukaryota;D_1__Opisthokonta;D_2__Holozoa;D_3__Metazoa (Animalia);D_7__Bdelloidea;__		0	0	0		0	0	0
D_0__Eukaryota;D_1__Opisthokonta;D_2__Holozoa;D_3__Metazoa (Animalia);D_8__Arachnida;D_9__Acari		0	0.0001	0		0	0.0003	0
D_0__Eukaryota;D_1__Opisthokonta;D_2__Holozoa;D_3__Metazoa (Animalia);D_8__Arachnida;D_9__Araneae		0	0	0		0	0	0
D_0__Eukaryota;D_1__Opisthokonta;D_2__Holozoa;D_3__Metazoa (Animalia);D_8__Ellipura;D_9__Collembola		0	0	0		0	0	0
D_0__Eukaryota;D_1__Opisthokonta;D_2__Holozoa;D_3__Metazoa (Animalia);D_8__Oligochaeta;D_9__Haplotaxida		0	0	0		0	0	0
D_0__Eukaryota;D_1__Opisthokonta;D_2__Holozoa;__;__;__		0	0	0		0	0	0
D_0__Eukaryota;D_1__Opisthokonta;D_2__Nucletmycea;D_3__Fungi;D_4__Cryptomycota;D_5__uncultured		0	0	0		0	0	0
D_0__Eukaryota;D_1__Opisthokonta;D_2__Nucletmycea;D_3__Fungi;D_5__Glomeromycotina;D_6__Glomeromycetes		0	0	0		0	0	0
D_0__Eukaryota;D_1__Opisthokonta;D_2__Nucletmycea;D_3__Fungi;D_5__Mucoromycotina;D_6__Incertae Sedis		0	0	0		0	0	0
D_0__Eukaryota;D_1__Opisthokonta;D_2__Nucletmycea;D_3__Fungi;D_6__Chytridiomycetes;D_7__Rhizophydiales		0	0.0001	0		0	0.0003	0
D_0__Eukaryota;D_1__Opisthokonta;D_2__Nucletmycea;D_3__Fungi;D_7__Agaricomycetes;D_8__Agaricales		0	0	0		0	0	0
D_0__Eukaryota;D_1__Opisthokonta;D_2__Nucletmycea;D_3__Fungi;D_7__Agaricomycetes;D_8__uncultured		0	0.0001	0		0	0.0003	0
D_0__Eukaryota;D_1__Opisthokonta;D_2__Nucletmycea;D_3__Fungi;D_7__Atractiellomycetes;D_8__Atractiellales		0	0	0		0	0	0
D_0__Eukaryota;D_1__Opisthokonta;D_2__Nucletmycea;D_3__Fungi;D_7__Chytridiales;D_8__Chytriomycetaceae		0	0	0		0	0	0
D_0__Eukaryota;D_1__Opisthokonta;D_2__Nucletmycea;D_3__Fungi;D_7__Chytridiales;__		0	0.0001	0		0	0.0003	0
D_0__Eukaryota;D_1__Opisthokonta;D_2__Nucletmycea;D_3__Fungi;D_8__Agaricales;D_9__uncultured		0	0	0		0	0	0
D_0__Eukaryota;D_1__Opisthokonta;D_2__Nucletmycea;D_3__Fungi;D_8__Basidiobolaceae;D_9__Basidiobolus		0	0	0		0	0	0
D_0__Eukaryota;D_1__Opisthokonta;D_2__Nucletmycea;D_3__Fungi;D_8__Chytridiaceae;D_9__Dendrochytridium		0	0.0001	0		0	0.0003	0
D_0__Eukaryota;D_1__Opisthokonta;D_2__Nucletmycea;D_3__Fungi;D_8__Piptocephalidaceae;D_9__Piptocephalis		0	0.0001	0		0	0.0003	0
D_0__Eukaryota;D_1__Opisthokonta;D_2__Nucletmycea;D_3__Fungi;D_8__Spiculogloeales;D_9__Spiculogloeaceae		0	0	0		0	0	0
D_0__Eukaryota;D_1__Opisthokonta;D_2__Nucletmycea;D_3__Fungi;D_8__Tremellales;D_9__Rhynchogastremataceae		0	0	0		0	0	0
D_0__Eukaryota;D_1__Opisthokonta;D_2__Nucletmycea;D_3__Fungi;D_8__Tremellales;D_9__uncultured		0	0	0		0	0	0
D_0__Eukaryota;D_1__Opisthokonta;D_2__Nucletmycea;D_3__Fungi;D_8__Umbelopsidaceae;D_9__Umbelopsis		0	0.0001	0		0	0.0003	0
D_0__Eukaryota;D_1__Opisthokonta;D_2__Nucletmycea;D_3__Fungi;D_9__Agaricostilbaceae;D_10__Pseudobensingtonia		0	0	0		0	0	0
D_0__Eukaryota;D_1__Opisthokonta;D_2__Nucletmycea;D_3__Fungi;D_9__Agaricostilbaceae;__		0	0	0		0	0	0
D_0__Eukaryota;D_1__Opisthokonta;D_2__Nucletmycea;D_3__Fungi;D_9__Atheliaceae;__		0	0	0		0	0	0
D_0__Eukaryota;D_1__Opisthokonta;D_2__Nucletmycea;D_3__Fungi;D_9__Cantharellaceae;D_10__Craterellus		0	0	0		0	0	0
D_0__Eukaryota;D_1__Opisthokonta;D_2__Nucletmycea;D_3__Fungi;D_9__Ceratobasidiaceae;D_10__Ceratobasidium		0	0	0		0	0	0
D_0__Eukaryota;D_1__Opisthokonta;D_2__Nucletmycea;D_3__Fungi;D_9__Ceratobasidiaceae;D_10__Rhizoctonia		0	0	0		0	0	0
D_0__Eukaryota;D_1__Opisthokonta;D_2__Nucletmycea;D_3__Fungi;D_9__Chaetothyriaceae;__		0	0	0		0	0	0
D_0__Eukaryota;D_1__Opisthokonta;D_2__Nucletmycea;D_3__Fungi;D_9__Chionosphaeraceae;D_10__Chionosphaera		0	0	0		0	0	0
D_0__Eukaryota;D_1__Opisthokonta;D_2__Nucletmycea;D_3__Fungi;D_9__Chrysozymaceae;D_10__Chrysozyma		0	0	0		0	0	0
D_0__Eukaryota;D_1__Opisthokonta;D_2__Nucletmycea;D_3__Fungi;D_9__Chrysozymaceae;D_10__Fellozyma		0	0	0		0	0	0
D_0__Eukaryota;D_1__Opisthokonta;D_2__Nucletmycea;D_3__Fungi;D_9__Coleosporiaceae;D_10__Coleosporium		0	0	0		0	0	0
D_0__Eukaryota;D_1__Opisthokonta;D_2__Nucletmycea;D_3__Fungi;D_9__Corticiaceae;D_10__Sistotrema		0	0	0		0	0	0
D_0__Eukaryota;D_1__Opisthokonta;D_2__Nucletmycea;D_3__Fungi;D_9__Cortinariaceae;D_10__Cortinarius		0	0	0		0	0	0
D_0__Eukaryota;D_1__Opisthokonta;D_2__Nucletmycea;D_3__Fungi;D_9__Cuniculitremaceae;D_10__Kockovaella		0	0	0		0	0	0
D_0__Eukaryota;D_1__Opisthokonta;D_2__Nucletmycea;D_3__Fungi;D_9__Cyphellaceae;__		0	0	0		0	0	0
D_0__Eukaryota;D_1__Opisthokonta;D_2__Nucletmycea;D_3__Fungi;D_9__Cystobasidiaceae;D_10__Cystobasidium		0	0	0		0	0	0
D_0__Eukaryota;D_1__Opisthokonta;D_2__Nucletmycea;D_3__Fungi;D_9__Debaryomycetaceae;D_10__Candida tanzawaensis clade		0	0	0		0	0	0
D_0__Eukaryota;D_1__Opisthokonta;D_2__Nucletmycea;D_3__Fungi;D_9__Debaryomycetaceae;D_10__Yamadazyma-Candida clade		0	0	0		0	0	0
D_0__Eukaryota;D_1__Opisthokonta;D_2__Nucletmycea;D_3__Fungi;D_9__Erythrobasidiaceae;D_10__Erythrobasidium		0	0	0		0	0	0
D_0__Eukaryota;D_1__Opisthokonta;D_2__Nucletmycea;D_3__Fungi;D_9__Exobasidiaceae;D_10__Exobasidium		0	0.0001	0		0	0.0003	0
D_0__Eukaryota;D_1__Opisthokonta;D_2__Nucletmycea;D_3__Fungi;D_9__Filobasidiaceae;D_10__Filobasidium		0	0	0		0	0	0
D_0__Eukaryota;D_1__Opisthokonta;D_2__Nucletmycea;D_3__Fungi;D_9__Filobasidiaceae;D_10__Heterocephalacria		0	0	0		0	0	0
D_0__Eukaryota;D_1__Opisthokonta;D_2__Nucletmycea;D_3__Fungi;D_9__Filobasidiaceae;D_10__Naganishia		0	0.0001	0		0	0.0003	0
D_0__Eukaryota;D_1__Opisthokonta;D_2__Nucletmycea;D_3__Fungi;D_9__Georgefischeriaceae;D_10__Jamesdicksonia		0	0	0		0	0	0
D_0__Eukaryota;D_1__Opisthokonta;D_2__Nucletmycea;D_3__Fungi;D_9__Gomphaceae;__		0	0.0005	0		0	0.0015	0
D_0__Eukaryota;D_1__Opisthokonta;D_2__Nucletmycea;D_3__Fungi;D_9__Hydnodontaceae;D_10__Trechispora		0	0	0		0	0	0
D_0__Eukaryota;D_1__Opisthokonta;D_2__Nucletmycea;D_3__Fungi;D_9__Incertae Sedis;D_10__Colacogloea		0	0	0		0	0	0
D_0__Eukaryota;D_1__Opisthokonta;D_2__Nucletmycea;D_3__Fungi;D_9__Incertae Sedis;D_10__Curvibasidium		0	0	0		0	0	0
D_0__Eukaryota;D_1__Opisthokonta;D_2__Nucletmycea;D_3__Fungi;D_9__Incertae Sedis;D_10__Microsporomyces		0	0.0001	0		0	0.0003	0
D_0__Eukaryota;D_1__Opisthokonta;D_2__Nucletmycea;D_3__Fungi;D_9__Incertae Sedis;D_10__Occultifur		0	0	0		0	0	0
D_0__Eukaryota;D_1__Opisthokonta;D_2__Nucletmycea;D_3__Fungi;D_9__Incertae Sedis;D_10__Sakaguchia		0	0.0004	0		0	0.000916515	0
D_0__Eukaryota;D_1__Opisthokonta;D_2__Nucletmycea;D_3__Fungi;D_9__Incertae Sedis;D_10__Symmetrospora		0	0.0004	0		0	0.000916515	0
D_0__Eukaryota;D_1__Opisthokonta;D_2__Nucletmycea;D_3__Fungi;D_9__Incertae Sedis;D_10__[Sporobolomyces] group		0	0	0		0	0	0
D_0__Eukaryota;D_1__Opisthokonta;D_2__Nucletmycea;D_3__Fungi;D_9__Kriegeriaceae;__		0	0	0		0	0	0
D_0__Eukaryota;D_1__Opisthokonta;D_2__Nucletmycea;D_3__Fungi;D_9__Mixiaceae;D_10__Mixia		0	0	0		0	0	0
D_0__Eukaryota;D_1__Opisthokonta;D_2__Nucletmycea;D_3__Fungi;D_9__Mrakiaceae;D_10__Tausonia		0	0	0		0	0	0
D_0__Eukaryota;D_1__Opisthokonta;D_2__Nucletmycea;D_3__Fungi;D_9__Phaffomycetaceae;__		0	0	0		0	0	0
D_0__Eukaryota;D_1__Opisthokonta;D_2__Nucletmycea;D_3__Fungi;D_9__Phallaceae;D_10__Phallus		0	0	0		0	0	0
D_0__Eukaryota;D_1__Opisthokonta;D_2__Nucletmycea;D_3__Fungi;D_9__Rhynchogastremataceae;D_10__Rhynchogastrema		0	0	0		0	0	0
D_0__Eukaryota;D_1__Opisthokonta;D_2__Nucletmycea;D_3__Fungi;D_9__Ruineniaceae;D_10__Ruinenia		0	0.0001	0		0	0.0003	0
D_0__Eukaryota;D_1__Opisthokonta;D_2__Nucletmycea;D_3__Fungi;D_9__Sclerodermataceae;D_10__Pisolithus		0	0.0018	0		0	0.0054	0
D_0__Eukaryota;D_1__Opisthokonta;D_2__Nucletmycea;D_3__Fungi;D_9__Strophariaceae;D_10__Stropharia		0	0	0		0	0	0
D_0__Eukaryota;D_1__Opisthokonta;D_2__Nucletmycea;D_3__Fungi;D_9__Tremellaceae;D_10__Tremella		0	0.0001	0		0	0.0003	0
D_0__Eukaryota;D_1__Opisthokonta;D_2__Nucletmycea;D_3__Fungi;D_9__Tricholomataceae;D_10__Mycena		0	0.0001	0		0	0.0003	0
D_0__Eukaryota;D_1__Opisthokonta;D_2__Nucletmycea;D_3__Fungi;D_9__Trichomeriaceae;D_10__Bradymyces		0	0	0		0	0	0
D_0__Eukaryota;D_1__Opisthokonta;D_2__Nucletmycea;D_3__Fungi;D_9__Trichomonascaceae;D_10__Trichomonascus		0	0.0001	0		0	0.0003	0
D_0__Eukaryota;D_1__Opisthokonta;D_2__Nucletmycea;D_3__Fungi;D_9__Trichosporonaceae;D_10__Vanrija		0	0	0		0	0	0
D_0__Eukaryota;D_1__Opisthokonta;D_2__Nucletmycea;D_3__Fungi;D_9__Uropyxidaceae;D_10__Macruropyxis		0	0	0		0	0	0
D_0__Eukaryota;D_1__Opisthokonta;D_2__Nucletmycea;D_3__Fungi;D_9__Ustilaginaceae;D_10__Farysia		0	0	0		0	0	0
D_0__Eukaryota;D_1__Opisthokonta;D_2__Nucletmycea;D_3__Fungi;D_9__Ustilaginaceae;D_10__Melanopsichium		0	0	0		0	0	0
D_0__Eukaryota;D_1__Opisthokonta;D_2__Nucletmycea;D_3__Fungi;D_9__Ustilaginaceae;__		0	0.0001	0		0	0.0003	0
D_0__Eukaryota;D_1__Opisthokonta;D_2__Nucletmycea;D_3__Fungi;D_9__Ustilentylomataceae;D_10__Ustilentyloma		0	0	0		0	0	0
D_0__Eukaryota;D_1__Opisthokonta;D_2__Nucletmycea;D_3__Nucleariidae and Fonticula group;D_4__Nucleariidae;D_5__Nuclearia		0	0	0		0	0	0
D_0__Eukaryota;D_1__SAR;D_2__Alveolata;D_3__Apicomplexa;D_6__Archigregarinorida;D_7__Selenidium		0	0	0		0	0	0
D_0__Eukaryota;D_1__SAR;D_2__Alveolata;D_3__Apicomplexa;D_6__Eimeriorina;D_7__Sarcocystis		0	0	0		0	0	0
D_0__Eukaryota;D_1__SAR;D_2__Alveolata;D_3__Apicomplexa;D_6__Eugregarinorida;D_7__Elev-18S-1089		0	0.0002	0		0	0.0006	0
D_0__Eukaryota;D_1__SAR;D_2__Alveolata;D_3__Apicomplexa;D_6__Eugregarinorida;D_7__Leidyana		0	0	0		0	0	0
D_0__Eukaryota;D_1__SAR;D_2__Alveolata;D_3__Apicomplexa;D_6__Eugregarinorida;D_7__Psychodiella		0	0.0002	0		0	0.0006	0
D_0__Eukaryota;D_1__SAR;D_2__Alveolata;D_3__Ciliophora;D_6__Colpodea;D_7__Cyrtolophosidida		0	0	0		0	0	0
D_0__Eukaryota;D_1__SAR;D_2__Alveolata;D_3__Ciliophora;D_6__Haptoria;D_7__Arcuospathidium		0	0.0001	0		0	0.0003	0
D_0__Eukaryota;D_1__SAR;D_2__Alveolata;D_3__Ciliophora;D_6__Hypotrichia;__		0	0.0004	0		0	0.0012	0
D_0__Eukaryota;D_1__SAR;D_2__Alveolata;D_3__Ciliophora;D_6__Nassophorea;D_7__uncultured		0	0.0002	0		0	0.0006	0
D_0__Eukaryota;D_1__SAR;D_2__Alveolata;D_3__Ciliophora;D_7__Colpodida;D_8__Maryna		0	0	0		0	0	0
D_0__Eukaryota;D_1__SAR;D_2__Alveolata;D_3__Protalveolata;D_4__Perkinsidae;D_5__A31		0	0	0		0	0	0
D_0__Eukaryota;D_1__SAR;D_2__Rhizaria;D_3__Cercozoa;D_4__Glissomonadida;D_5__Bodomorpha		0	0	0		0	0	0
D_0__Eukaryota;D_1__SAR;D_2__Rhizaria;D_3__Cercozoa;D_4__Glissomonadida;D_5__uncultured		0	0.0001	0		0	0.0003	0
D_0__Eukaryota;D_1__SAR;D_2__Rhizaria;D_3__Cercozoa;D_4__Glissomonadida;D_5__uncultured eukaryote		0	0	0		0	0	0
D_0__Eukaryota;D_1__SAR;D_2__Rhizaria;D_3__Cercozoa;D_4__Glissomonadida;__		0	0.0005	0		0	0.0015	0
D_0__Eukaryota;D_1__SAR;D_2__Rhizaria;D_3__Cercozoa;D_4__Incertae Sedis;D_5__Gymnophrys		0	0	0		0	0	0
D_0__Eukaryota;D_1__SAR;D_2__Rhizaria;D_3__Cercozoa;D_4__Incertae Sedis;D_5__Kraken		0	0	0		0	0	0
D_0__Eukaryota;D_1__SAR;D_2__Rhizaria;D_3__Cercozoa;D_4__Thecofilosea;D_5__metagenome		0	0	0		0	0	0
D_0__Eukaryota;D_1__SAR;D_2__Rhizaria;D_3__Cercozoa;D_4__Vampyrellidae;__		0	0	0		0	0	0
D_0__Eukaryota;D_1__SAR;D_2__Rhizaria;D_3__Cercozoa;D_4__uncultured;D_5__Uncultured Cercozoa		0	0	0		0	0	0
D_0__Eukaryota;D_1__SAR;D_2__Rhizaria;D_3__Cercozoa;D_6__Euglyphida;D_7__uncultured		0	0	0		0	0	0
D_0__Eukaryota;D_1__SAR;D_2__Rhizaria;D_3__Cercozoa;D_7__Peregriniidae;D_8__Gyromitus		0	0	0		0	0	0
D_0__Eukaryota;D_1__SAR;D_2__Rhizaria;D_3__Cercozoa;__;__		0	0.0004	0		0	0.000663325	0
D_0__Eukaryota;D_1__SAR;D_2__Stramenopiles;D_3__Bicosoecida;D_4__uncultured bicosoecid;D_5__uncultured bicosoecid		0	0	0		0	0	0
D_0__Eukaryota;D_1__SAR;D_2__Stramenopiles;D_3__Incertae Sedis;D_4__Blastocystis;__		0	0	0		0	0	0
D_0__Eukaryota;D_1__SAR;D_2__Stramenopiles;D_3__Labyrinthulomycetes;D_4__Sorodiplophrys;D_5__Sorodiplophrys stercorea		0	0	0		0	0	0
D_0__Eukaryota;D_1__SAR;D_2__Stramenopiles;D_3__Labyrinthulomycetes;D_4__Sorodiplophrys;D_5__uncultured Eimeriidae		0	0	0		0	0	0
D_0__Eukaryota;D_1__SAR;D_2__Stramenopiles;D_3__Ochrophyta;D_5__Eustigmatales;D_6__Vischeria		0	0	0		0	0	0
D_0__Eukaryota;D_1__SAR;D_2__Stramenopiles;D_3__Ochrophyta;D_5__Ochromonadales;D_6__Ochromonas		0	0	0		0	0	0
D_0__Eukaryota;D_1__SAR;D_2__Stramenopiles;D_3__Ochrophyta;D_6__Bacillariophyceae;D_7__Luticola		0	0	0		0	0	0
D_0__Eukaryota;D_1__SAR;D_2__Stramenopiles;D_3__Peronosporomycetes;D_4__Haptoglossa;__		0	0	0		0	0	0
D_0__Eukaryota;D_1__SAR;D_2__Stramenopiles;D_3__Peronosporomycetes;D_4__Phytophthora;D_5__Plasmopara viticola		0	0	0		0	0	0
D_0__Eukaryota;D_1__SAR;D_2__Stramenopiles;D_3__Peronosporomycetes;D_4__Pythium;D_5__Albugo laibachii Nc14		0	0	0		0	0	0
D_0__Eukaryota;D_1__SAR;D_2__Stramenopiles;D_3__Peronosporomycetes;D_4__Pythium;D_5__uncultured Eimeriidae		0	0	0		0	0	0
D_0__Eukaryota;D_1__Opisthokonta;D_2__Nucletmycea;D_3__Fungi;D_9__Rhynchogastremataceae;D_10__Papiliotrema		0	0.0002	0		0	0.0006	0
D_0__Eukaryota;D_1__SAR;D_2__Alveolata;D_3__Ciliophora;D_7__Colpodida;__		0	0.0019	0		0	0.00445982	0
D_0__Eukaryota;D_1__Opisthokonta;D_2__Nucletmycea;D_3__Fungi;D_9__Chrysozymaceae;D_10__Sampaiozyma		0	0.0003	0		0	0.000640312	0
D_0__Eukaryota;D_1__SAR;D_2__Stramenopiles;D_3__Labyrinthulomycetes;D_4__Sorodiplophrys;D_5__metagenome		0	0	0		0	0	0
D_0__Eukaryota;D_1__SAR;D_2__Stramenopiles;D_3__Ochrophyta;__;__		0	0	0		0	0	0
D_0__Eukaryota;D_1__Amoebozoa;D_2__Cavosteliida;D_3__uncultured eukaryote;D_4__uncultured eukaryote;D_5__uncultured eukaryote		0	0	0		0	0	0
D_0__Eukaryota;D_1__SAR;D_2__Rhizaria;D_3__Cercozoa;D_5__Spongomonadida;D_6__Spongomonas		0	0.0001	0		0	0.0003	0
D_0__Eukaryota;D_1__Opisthokonta;D_2__Holozoa;D_3__Metazoa (Animalia);D_7__Gastropoda;D_8__Heterobranchia		0	0	0		0	0	0
D_0__Eukaryota;D_1__Opisthokonta;D_2__Nucletmycea;D_3__Fungi;D_4__Cryptomycota;D_5__LKM11		0	0	0		0	0	0
D_0__Eukaryota;D_1__SAR;D_2__Rhizaria;D_3__Cercozoa;D_4__Cercomonadidae;D_5__metagenome		0	0.0001	0		0	0.0003	0
D_0__Eukaryota;D_1__Opisthokonta;D_2__Nucletmycea;D_3__Fungi;D_9__Saccharomycodaceae;D_10__Hanseniaspora		0	0	0		0	0	0
D_0__Eukaryota;D_1__SAR;D_2__Rhizaria;D_3__Cercozoa;D_4__Glissomonadida;D_5__Allantion		0	0	0		0	0	0
D_0__Eukaryota;D_1__Amoebozoa;D_2__Gracilipodida;D_3__LEMD267;__;__		0	0	0		0	0	0
D_0__Eukaryota;D_1__SAR;D_2__Stramenopiles;D_3__Ochrophyta;D_5__Chromulinales;D_6__Chrysamoeba		0	0	0		0	0	0
D_0__Eukaryota;D_1__Amoebozoa;D_2__Incertae Sedis;D_3__Arboramoeba;D_4__metagenome;D_5__metagenome		0	0	0		0	0	0
D_0__Eukaryota;D_1__Opisthokonta;D_2__Nucletmycea;D_3__Fungi;D_8__Powellomycetaceae;D_9__uncultured		0	0.0001	0		0	0.0003	0
D_0__Eukaryota;D_1__Opisthokonta;D_2__Nucletmycea;D_3__Fungi;D_8__Mortierellaceae;D_9__Mortierella		0	0.0002	0		0	0.0006	0
D_0__Eukaryota;D_1__Opisthokonta;D_2__Nucletmycea;D_3__Fungi;D_7__Rhizophydiales;D_8__uncultured		0	0	0		0	0	0
D_0__Eukaryota;D_1__SAR;D_2__Alveolata;__;__;__		0	0	0		0	0	0
D_0__Eukaryota;D_1__Opisthokonta;D_2__Nucletmycea;D_3__Fungi;D_8__Lobulomycetaceae;D_9__Clydaea		0	0	0		0	0	0
D_0__Eukaryota;D_1__Opisthokonta;D_2__Nucletmycea;D_3__Fungi;D_9__Microbotryaceae;D_10__Sphacelotheca		0	0	0		0	0	0
D_0__Eukaryota;D_1__Opisthokonta;D_2__Nucletmycea;D_3__Fungi;D_9__Pichiaceae;D_10__Kregervanrija		0	0	0		0	0	0
D_0__Eukaryota;D_1__SAR;D_2__Rhizaria;D_3__Cercozoa;D_4__Cercomonadidae;D_5__Paracercomonas		0	0.0001	0		0	0.0003	0
D_0__Eukaryota;D_1__Opisthokonta;D_2__Nucletmycea;D_3__Fungi;D_9__Trichomonascaceae;__		0	0.0001	0		0	0.0003	0
D_0__Eukaryota;D_1__Amoebozoa;D_2__Gracilipodida;D_3__LEMD267;D_4__metagenome;D_5__metagenome		0	0.0001	0		0	0.0003	0
D_0__Eukaryota;D_1__Opisthokonta;D_2__Nucletmycea;D_3__Fungi;D_9__Clathraceae;D_10__Pseudocolus		0	0.0001	0		0	0.0003	0
D_0__Eukaryota;D_1__Opisthokonta;D_2__Nucletmycea;D_3__Fungi;D_9__Erythrobasidiaceae;D_10__Bannoa		0	0.0001	0		0	0.0003	0
D_0__Eukaryota;D_1__Opisthokonta;D_2__Nucletmycea;D_3__Fungi;D_9__Metschnikowiaceae;D_10__Kodamaea-Candida clade		0	0.0001	0		0	0.0003	0
D_0__Eukaryota;D_1__SAR;D_2__Rhizaria;D_3__Cercozoa;D_4__Glissomonadida;D_5__Proleptomonas		0	0.0001	0		0	0.0003	0
D_0__Eukaryota;D_1__Amoebozoa;D_2__Schizoplasmodiida;D_3__Nematostelium;D_4__Nematostelium ovatum;D_5__Nematostelium ovatum		0	0.0002	0		0	0.0006	0
D_0__Eukaryota;D_1__SAR;D_2__Rhizaria;D_3__Cercozoa;D_4__Phytomyxea;__		0	0.0002	0		0	0.0006	0
		0.997083	0.9973	0.996
a) NW, Nagano winter; NS, Nagano spring; HW, Hokkaido winter

## Sheet: Table S8
Table S8 Average relative abundance and SD (%) of OTUs at the chloroplast phylum level in the ruminal chloroplast compositions of sika deer, summarized by the seoson and location, as analyzed by amplicon-seq
Index		Average (%)				SD (%)
	Groups a)	NW	NS	HW		NW	NS	HW
	Number of samples	12	10	5		12	10	5
D_0__Eukaryota;D_1__Archaeplastida;D_2__Chloroplastida;D_3__Charophyta		0.984	0.959013	0.95795		0.0277008	0.0675006	0.0357762
D_0__Eukaryota;D_1__Archaeplastida;D_2__Chloroplastida;D_3__Chlorophyta		0.0116475	0.0296299	0.0321885		0.0199667	0.0415601	0.0303772
D_0__Eukaryota;D_1__Archaeplastida;D_2__Chloroplastida;__		0.00395632	0.0113572	0.00986154		0.00791235	0.026271	0.00730212
	SUM	1	1	1
a) NW, Nagano winter; NS, Nagano spring; HW, Hokkaido winter

## Sheet: Table S9
Table S9 Average relative abundance and SD (%) of OTUs at the chloroplast genus level in the ruminal chloroplast compositions of sika deer, summarized by the seoson and location, as analyzed by amplicon-seq
Index			Average (%)				SD (%)
	Groups a)	NS	NW	HW		NS	NW	HW
	Number of samples	12	10	5		12	10	5
D_0__Eukaryota;D_1__Archaeplastida;D_2__Chloroplastida;D_3__Charophyta;__;__		0.215326	0.156392	0.178308		0.167799	0.249942	0.233769
D_0__Eukaryota;D_1__Archaeplastida;D_2__Chloroplastida;D_3__Charophyta;D_10__Rosales;__		0.0965289	0.00395158	0.00368443		0.206934	0.00368735	0.00736886
D_0__Eukaryota;D_1__Archaeplastida;D_2__Chloroplastida;D_3__Charophyta;D_11__Poales;__		0.0915663	0.0402795	0.437897		0.16856	0.0770282	0.25563
D_0__Eukaryota;D_1__Archaeplastida;D_2__Chloroplastida;D_3__Charophyta;D_11__Poales;D_12__Loliinae		0.069884	0.00747124	0.00551624		0.106264	0.0148776	0.0110325
D_0__Eukaryota;D_1__Archaeplastida;D_2__Chloroplastida;D_3__Charophyta;D_10__Malpighiales;D_11__Populus		0.0636074	0.000359678	0.00817444		0.186896	0.00102072	0.00670828
D_0__Eukaryota;D_1__Archaeplastida;D_2__Chloroplastida;D_3__Charophyta;D_10__Cornales;D_11__Cornus		0.0581068	0.0308351	0.000158792		0.0954037	0.0737914	0.000225973
D_0__Eukaryota;D_1__Archaeplastida;D_2__Chloroplastida;D_3__Charophyta;D_10__Celastrales;D_11__Euonymus		0.0544957	0.0927892	0.00163794		0.0802348	0.13754	0.00311364
D_0__Eukaryota;D_1__Archaeplastida;D_2__Chloroplastida;D_3__Charophyta;D_10__Rosales;D_11__Rosa		0.0496216	0.0142569	0.0198375		0.0766032	0.0251639	0.0285528
D_0__Eukaryota;D_1__Archaeplastida;D_2__Chloroplastida;D_3__Charophyta;D_11__Poales;D_12__Rhynchospora		0.0328733	0.0141478	0.0891189		0.066108	0.0293325	0.170414
D_0__Eukaryota;D_1__Archaeplastida;D_2__Chloroplastida;D_3__Charophyta;D_10__Cupressales;D_11__Fokienia		0.024195	0.00175829	0		0.0432747	0.00539553	0
D_0__Eukaryota;D_1__Archaeplastida;D_2__Chloroplastida;D_3__Charophyta;D_10__Fagales;__		0.0226179	0.196652	0.0104139		0.0319166	0.244949	0.0189543
D_0__Eukaryota;D_1__Archaeplastida;D_2__Chloroplastida;D_3__Charophyta;D_10__Rosales;D_11__Morus		0.0204879	0.100625	0		0.0263755	0.130953	0
D_0__Eukaryota;D_1__Archaeplastida;D_2__Chloroplastida;D_3__Chlorophyta;D_4__Trebouxiophyceae;D_5__Chloroidium saccharophilum		0.0192293	0.00460421	0.0173727		0.0362828	0.011141	0.0159311
D_0__Eukaryota;D_1__Archaeplastida;D_2__Chloroplastida;D_3__Charophyta;D_10__Rosales;D_11__Ulmus		0.0152922	0.0380546	0.0287579		0.0344665	0.123891	0.0509078
D_0__Eukaryota;D_1__Archaeplastida;D_2__Chloroplastida;D_3__Charophyta;D_10__Ericales;D_11__Diospyros		0.0149714	0	0		0.044229	0	0
D_0__Eukaryota;D_1__Archaeplastida;D_2__Chloroplastida;D_3__Charophyta;D_8__Spermatophyta;D_9__Magnoliophyta		0.0139531	0.0117552	0.0166312		0.0175363	0.0223209	0.0228923
D_0__Eukaryota;D_1__Archaeplastida;D_2__Chloroplastida;D_3__Charophyta;D_8__Spermatophyta;D_9__Pinophyta		0.0128754	0.00911593	0.000970713		0.0142668	0.0210767	0.00164704
D_0__Eukaryota;D_1__Archaeplastida;D_2__Chloroplastida;D_3__Charophyta;D_10__Rosales;D_11__Rhamnus		0.0117751	0.0130364	0		0.0188115	0.0257774	0
D_0__Eukaryota;D_1__Archaeplastida;D_2__Chloroplastida;D_3__Charophyta;D_10__Lamiales;D_11__Clerodendrum		0.0113858	0.00352523	0		0.0213714	0.00862131	0
D_0__Eukaryota;D_1__Archaeplastida;D_2__Chloroplastida;__;__;__		0.0113572	0.00395632	0.00986154		0.026271	0.00791235	0.00730212
D_0__Eukaryota;D_1__Archaeplastida;D_2__Chloroplastida;D_3__Charophyta;D_10__Ranunculales;D_11__Akebia		0.0102465	0.00159139	0		0.0134615	0.00195019	0
D_0__Eukaryota;D_1__Archaeplastida;D_2__Chloroplastida;D_3__Charophyta;D_10__Dipsacales;D_11__Lonicera		0.00739116	0.000273885	0		0.0194672	0.000625837	0
D_0__Eukaryota;D_1__Archaeplastida;D_2__Chloroplastida;D_3__Charophyta;D_10__Brassicales;__		0.00674405	5.86798e-05	0		0.0195647	0.000194619	0
D_0__Eukaryota;D_1__Archaeplastida;D_2__Chloroplastida;D_3__Charophyta;D_10__Ericales;__		0.00619146	0.0287637	0.00499449		0.00707367	0.0761915	0.00634525
D_0__Eukaryota;D_1__Archaeplastida;D_2__Chloroplastida;D_3__Charophyta;D_9__Polypodiales;D_10__		0.00534052	0.0800734	0.0526422		0.0102796	0.172667	0.0816822
D_0__Eukaryota;D_1__Archaeplastida;D_2__Chloroplastida;D_3__Charophyta;D_10__Laurales;D_11__Cinnamomum		0.00471933	0.000385812	0		0.0041617	0.000903689	0
D_0__Eukaryota;D_1__Archaeplastida;D_2__Chloroplastida;D_3__Charophyta;D_10__Caryophyllales;D_11__Persicaria		0.00420719	0.000358684	0		0.00670846	0.000661411	0
D_0__Eukaryota;D_1__Archaeplastida;D_2__Chloroplastida;D_3__Charophyta;D_10__Rosales;D_11__Pyrus		0.00389829	0.000566079	0.000843699		0.0114271	0.00187747	0.00102949
D_0__Eukaryota;D_1__Archaeplastida;D_2__Chloroplastida;D_3__Charophyta;D_10__Caryophyllales;__		0.00388713	0.00132465	0		0.00882565	0.00224964	0
D_0__Eukaryota;D_1__Archaeplastida;D_2__Chloroplastida;D_3__Charophyta;D_11__Poales;D_12__Juncus		0.0028281	3.70657e-05	0		0.00664822	6.53041e-05	0
D_0__Eukaryota;D_1__Archaeplastida;D_2__Chloroplastida;D_3__Charophyta;D_10__Lamiales;__		0.00279748	0.00398689	0.00108668		0.0039466	0.00900547	0.00146814
D_0__Eukaryota;D_1__Archaeplastida;D_2__Chloroplastida;D_3__Charophyta;D_10__Myrtales;D_11__Oenothera		0.00251992	0.000218545	0		0.00425555	0.000476608	0
D_0__Eukaryota;D_1__Archaeplastida;D_2__Chloroplastida;D_3__Charophyta;D_11__Poales;D_12__Zea		0.00242294	0	0		0.00726882	0	0
D_0__Eukaryota;D_1__Archaeplastida;D_2__Chloroplastida;D_3__Charophyta;D_10__Dipsacales;__		0.00235993	0.000151631	0.00168825		0.00444777	0.000460189	0.00304315
D_0__Eukaryota;D_1__Archaeplastida;D_2__Chloroplastida;D_3__Chlorophyta;D_4__Trebouxiophyceae;__		0.00224628	0.00146623	0.00356449		0.00231569	0.00186282	0.00389863
D_0__Eukaryota;D_1__Archaeplastida;D_2__Chloroplastida;D_3__Chlorophyta;__;__		0.00201373	0.002324	0.00351239		0.00184678	0.00519876	0.00452426
D_0__Eukaryota;D_1__Archaeplastida;D_2__Chloroplastida;D_3__Charophyta;D_10__Fabales;__		0.00171193	0	0		0.00263085	0	0
D_0__Eukaryota;D_1__Archaeplastida;D_2__Chloroplastida;D_3__Charophyta;D_10__Gentianales;D_11__Galium		0.00152316	0.000870338	0		0.00424194	0.0028225	0
D_0__Eukaryota;D_1__Archaeplastida;D_2__Chloroplastida;D_3__Charophyta;D_10__Malpighiales;__		0.00109039	0	0.000405438		0.00266888	0	0.000810875
D_0__Eukaryota;D_1__Archaeplastida;D_2__Chloroplastida;D_3__Chlorophyta;D_5__Microthamniales;D_6__Dictyochloropsis		0.00103939	0.000828737	0.00143163		0.000818746	0.00131706	0.00178272
D_0__Eukaryota;D_1__Archaeplastida;D_2__Chloroplastida;D_3__Charophyta;D_10__Pinales;D_11__Abies		0.000956037	0.000581987	0.00500614		0.00277189	0.00130146	0.00615697
D_0__Eukaryota;D_1__Archaeplastida;D_2__Chloroplastida;D_3__Charophyta;D_10__Ranunculales;D_11__Corydalis		0.000912272	0	0		0.00217127	0	0
D_0__Eukaryota;D_1__Archaeplastida;D_2__Chloroplastida;D_3__Chlorophyta;D_5__Prasiolales;D_6__Stichococcus		0.000777652	0.000193873	0.000618257		0.00219809	0.000462062	0.00112534
D_0__Eukaryota;D_1__Archaeplastida;D_2__Chloroplastida;D_3__Charophyta;D_10__Cupressales;__		0.000707287	1.70866e-05	0		0.00197339	3.91134e-05	0
D_0__Eukaryota;D_1__Archaeplastida;D_2__Chloroplastida;D_3__Charophyta;D_10__Apiales;__		0.000659987	0.00639255	0		0.00197996	0.0203019	0
D_0__Eukaryota;D_1__Archaeplastida;D_2__Chloroplastida;D_3__Chlorophyta;D_4__Trebouxiophyceae;D_5__Chlorella sp. CCAP 211/61		0.000636316	0	0		0.00116588	0	0
D_0__Eukaryota;D_1__Archaeplastida;D_2__Chloroplastida;D_3__Charophyta;D_10__Fagales;D_11__Quercus		0.000584629	0.00299145	0		0.00117892	0.00509838	0
D_0__Eukaryota;D_1__Archaeplastida;D_2__Chloroplastida;D_3__Charophyta;D_10__Ranunculales;D_11__Actaea		0.000579326	0	0		0.00173798	0	0
D_0__Eukaryota;D_1__Archaeplastida;D_2__Chloroplastida;D_3__Charophyta;D_10__Fabales;D_11__Robinia		0.000573593	0.00112572	0		0.00105576	0.0037336	0
D_0__Eukaryota;D_1__Archaeplastida;D_2__Chloroplastida;D_3__Chlorophyta;D_4__Trebouxiophyceae;D_5__uncultured Trebouxia		0.00055382	0.000233983	0.00102511		0.000564677	0.000354929	0.00085901
D_0__Eukaryota;D_1__Archaeplastida;D_2__Chloroplastida;D_3__Charophyta;D_10__Aquifoliales;D_11__Helwingia		0.000469668	1.35006e-06	0		0.001409	4.47764e-06	0
D_0__Eukaryota;D_1__Archaeplastida;D_2__Chloroplastida;D_3__Chlorophyta;D_4__Trebouxiophyceae;D_5__uncultured Stichococcus		0.000423365	0	0.000226568		0.000609278	0	0.000453136
D_0__Eukaryota;D_1__Archaeplastida;D_2__Chloroplastida;D_3__Chlorophyta;D_4__Trebouxiophyceae;D_5__uncultured Apatococcus		0.000407337	0.000623089	0.00164831		0.000573832	0.00134604	0.00263076
D_0__Eukaryota;D_1__Archaeplastida;D_2__Chloroplastida;D_3__Charophyta;D_10__Vitales;D_11__Vitis		0.000381957	0.00244064	0.00137771		0.000997075	0.00777433	0.00254916
D_0__Eukaryota;D_1__Archaeplastida;D_2__Chloroplastida;D_3__Charophyta;D_10__Fagales;D_11__Myrica		0.000338094	0.000247331	0.0033217		0.000645016	0.000556203	0.00273107
D_0__Eukaryota;D_1__Archaeplastida;D_2__Chloroplastida;D_3__Chlorophyta;D_5__Incertae Sedis;D_6__Parachloroidium		0.000315584	0.000344276	0.000244929		0.000346209	0.000839009	0.000489858
D_0__Eukaryota;D_1__Archaeplastida;D_2__Chloroplastida;D_3__Chlorophyta;D_4__Trebouxiophyceae;D_5__Trebouxia sp. TZW2008		0.000313822	4.60919e-05	0.000874271		0.000364498	0.000105491	0.00174854
D_0__Eukaryota;D_1__Archaeplastida;D_2__Chloroplastida;D_3__Charophyta;D_10__Brassicales;D_11__Arabidopsis		0.000308409	0	0		0.00080485	0	0
D_0__Eukaryota;D_1__Archaeplastida;D_2__Chloroplastida;D_3__Charophyta;D_10__Boraginales;D_11__Oreocarya		0.000305798	0	0		0.000917395	0	0
D_0__Eukaryota;D_1__Archaeplastida;D_2__Chloroplastida;D_3__Chlorophyta;D_5__Chlorellales;D_6__Lobosphaera		0.000298488	0	0		0.000828295	0	0
D_0__Eukaryota;D_1__Archaeplastida;D_2__Chloroplastida;D_3__Charophyta;D_11__Liliales;D_12__Smilax		0.000264078	0	0		0.000487277	0	0
D_0__Eukaryota;D_1__Archaeplastida;D_2__Chloroplastida;D_3__Charophyta;D_10__Sapindales;D_11__Citrus		0.000255657	0.000427705	0		0.000536147	0.00141854	0
D_0__Eukaryota;D_1__Archaeplastida;D_2__Chloroplastida;D_3__Charophyta;D_10__Caryophyllales;D_11__Stellaria		0.000236451	0.00268905	0		0.000383716	0.00639223	0
D_0__Eukaryota;D_1__Archaeplastida;D_2__Chloroplastida;D_3__Charophyta;D_10__Fagales;D_11__Betula		0.000219922	0.0494445	0.0288119		0.00038307	0.117884	0.0311758
D_0__Eukaryota;D_1__Archaeplastida;D_2__Chloroplastida;D_3__Chlorophyta;D_5__Microthamniales;D_6__Pseudomarvania		0.000219316	9.02204e-06	0		0.000657949	2.99227e-05	0
D_0__Eukaryota;D_1__Archaeplastida;D_2__Chloroplastida;D_3__Charophyta;D_10__Caryophyllales;D_11__Rumex		0.000214394	0.0549898	0.000187344		0.00054405	0.181751	0.000374688
D_0__Eukaryota;D_1__Archaeplastida;D_2__Chloroplastida;D_3__Chlorophyta;D_4__Trebouxiophyceae;D_5__Symbiochloris symbiontica		0.000211963	5.28681e-05	0		0.000510055	7.8862e-05	0
D_0__Eukaryota;D_1__Archaeplastida;D_2__Chloroplastida;D_3__Chlorophyta;D_5__Prasiolales;D_6__Desmococcus		0.000165522	0	0		0.000496565	0	0
D_0__Eukaryota;D_1__Archaeplastida;D_2__Chloroplastida;D_3__Charophyta;D_11__Dioscoreales;D_12__Dioscorea		0.000160279	2.2988e-05	0		0.000480837	7.62425e-05	0
D_0__Eukaryota;D_1__Archaeplastida;D_2__Chloroplastida;D_3__Charophyta;D_10__Ranunculales;D_11__Clematis		0.000136866	9.01949e-05	0		0.000285918	0.00017337	0
D_0__Eukaryota;D_1__Archaeplastida;D_2__Chloroplastida;D_3__Charophyta;D_10__Malpighiales;D_11__Viola		0.000129914	0	0		0.000389743	0	0
D_0__Eukaryota;D_1__Archaeplastida;D_2__Chloroplastida;D_3__Charophyta;D_10__Apiales;D_11__Panax		0.000117113	0.000525294	0.0249853		0.000351339	0.00124017	0.0427604
D_0__Eukaryota;D_1__Archaeplastida;D_2__Chloroplastida;D_3__Charophyta;D_10__Crossosomatales;D_11__Stachyurus		0.00010923	6.40277e-05	0		0.000297577	0.000212356	0
D_0__Eukaryota;D_1__Archaeplastida;D_2__Chloroplastida;D_3__Charophyta;D_10__Ranunculales;D_11__Berberis		0.000107354	0	0		0.000322061	0	0
D_0__Eukaryota;D_1__Archaeplastida;D_2__Chloroplastida;D_3__Charophyta;D_11__Commelinales;D_12__Eichhornia		0.000101933	0	0		0.000305798	0	0
D_0__Eukaryota;D_1__Archaeplastida;D_2__Chloroplastida;D_3__Charophyta;D_6__Embryophyta;D_7__Bryophyta		0.000101704	0.00173647	0.00408358		0.000164632	0.00524397	0.00586477
D_0__Eukaryota;D_1__Archaeplastida;D_2__Chloroplastida;D_3__Chlorophyta;D_4__Chlorophyceae;__		9.9044e-05	0	0		0.000297132	0	0
D_0__Eukaryota;D_1__Archaeplastida;D_2__Chloroplastida;D_3__Chlorophyta;D_4__Trebouxiophyceae;D_5__Trebouxiophyceae sp. BCP-EM2VF32		9.53925e-05	0.000136908	0		0.000286178	0.000242552	0
D_0__Eukaryota;D_1__Archaeplastida;D_2__Chloroplastida;D_3__Chlorophyta;D_5__Incertae Sedis;D_6__Coccomyxa		9.53925e-05	0	0		0.000286178	0	0
D_0__Eukaryota;D_1__Archaeplastida;D_2__Chloroplastida;D_3__Chlorophyta;D_5__Trentepohliales;D_6__Phycopeltis		8.83347e-05	1.14319e-05	0		0.000265004	2.85807e-05	0
D_0__Eukaryota;D_1__Archaeplastida;D_2__Chloroplastida;D_3__Charophyta;D_11__Poales;D_12__Sorghum		8.59433e-05	0	0		0.00025783	0	0
D_0__Eukaryota;D_1__Archaeplastida;D_2__Chloroplastida;D_3__Chlorophyta;D_5__Incertae Sedis;D_6__Heterochlorella		8.50968e-05	0.000244631	0		0.000217686	0.000364542	0
D_0__Eukaryota;D_1__Archaeplastida;D_2__Chloroplastida;D_3__Chlorophyta;D_4__Trebouxiophyceae;D_5__Phyllosiphon arisari		7.28204e-05	1.38002e-05	0		0.000159288	2.75147e-05	0
D_0__Eukaryota;D_1__Archaeplastida;D_2__Chloroplastida;D_3__Charophyta;D_10__Cornales;D_11__Philadelphus		6.82777e-05	0	0		0.000204833	0	0
D_0__Eukaryota;D_1__Archaeplastida;D_2__Chloroplastida;D_3__Charophyta;D_10__Ericales;D_11__Styrax		6.5179e-05	0	0		0.000195537	0	0
D_0__Eukaryota;D_1__Archaeplastida;D_2__Chloroplastida;D_3__Charophyta;D_9__Polypodiales;D_10__Athyrium		6.39578e-05	0.000241895	0.00161446		0.000191873	0.000393624	0.00270868
D_0__Eukaryota;D_1__Archaeplastida;D_2__Chloroplastida;D_3__Charophyta;D_10__Solanales;__		6.29071e-05	0	0		0.000188721	0	0
D_0__Eukaryota;D_1__Archaeplastida;D_2__Chloroplastida;D_3__Charophyta;D_10__Ranunculales;D_11__Cocculus		6.28294e-05	0.000102216	0		0.000188488	0.000205129	0
D_0__Eukaryota;D_1__Archaeplastida;D_2__Chloroplastida;D_3__Charophyta;D_10__Cucurbitales;__		5.17256e-05	0	0		0.000155177	0	0
D_0__Eukaryota;D_1__Archaeplastida;D_2__Chloroplastida;D_3__Chlorophyta;D_5__Incertae Sedis;D_6__Watanabea		4.63573e-05	0	0		0.000139072	0	0
D_0__Eukaryota;D_1__Archaeplastida;D_2__Chloroplastida;D_3__Chlorophyta;D_4__Trebouxiophyceae;D_5__Trebouxiophyceae sp. SAG 2477		4.29266e-05	0	0		0.00012878	0	0
D_0__Eukaryota;D_1__Archaeplastida;D_2__Chloroplastida;D_3__Charophyta;D_11__Poales;D_12__Oryza		4.05852e-05	0	0		0.000121756	0	0
D_0__Eukaryota;D_1__Archaeplastida;D_2__Chloroplastida;D_3__Chlorophyta;D_4__Chlorophyceae;D_5__uncultured Chloromonas		3.8157e-05	0	0		0.000114471	0	0
D_0__Eukaryota;D_1__Archaeplastida;D_2__Chloroplastida;D_3__Charophyta;D_11__Asparagales;__		3.72424e-05	0	0		0.000111727	0	0
D_0__Eukaryota;D_1__Archaeplastida;D_2__Chloroplastida;D_3__Charophyta;D_9__Polypodiales;__		3.25895e-05	0.000171147	0		9.77685e-05	0.000452659	0
D_0__Eukaryota;D_1__Archaeplastida;D_2__Chloroplastida;D_3__Chlorophyta;D_5__Microthamniales;D_6__Elliptochloris		2.99802e-05	3.55733e-05	0		8.99406e-05	0.000117983	0
D_0__Eukaryota;D_1__Archaeplastida;D_2__Chloroplastida;D_3__Chlorophyta;D_4__Chlorophyceae;D_5__Chlamydocapsa sp. MX219-VF21		2.62329e-05	0	0		7.86988e-05	0	0
D_0__Eukaryota;D_1__Archaeplastida;D_2__Chloroplastida;D_3__Charophyta;D_10__Ericales;D_11__Clethra		2.30802e-05	0.000174902	0		6.92405e-05	0.000580084	0
D_0__Eukaryota;D_1__Archaeplastida;D_2__Chloroplastida;D_3__Charophyta;D_10__Austrobaileyales;D_11__Kadsura		2.05157e-05	0.000310799	0		6.15471e-05	0.00076416	0
D_0__Eukaryota;D_1__Archaeplastida;D_2__Chloroplastida;D_3__Chlorophyta;D_4__Ulvophyceae;D_5__Trentepohlia sp. TreFl 156		1.97252e-05	3.022e-05	0		5.91757e-05	7.18508e-05	0
D_0__Eukaryota;D_1__Archaeplastida;D_2__Chloroplastida;D_3__Chlorophyta;D_4__Trebouxiophyceae;D_5__uncultured Eimeriidae		1.4596e-05	0.000115613	1.7813e-05		4.37879e-05	0.000383445	3.5626e-05
D_0__Eukaryota;D_1__Archaeplastida;D_2__Chloroplastida;D_3__Charophyta;D_10__Aquifoliales;D_11__Ilex		1.37219e-05	0.00138692	0		4.11657e-05	0.00254977	0
D_0__Eukaryota;D_1__Archaeplastida;D_2__Chloroplastida;D_3__Chlorophyta;D_4__Chlorophyceae;D_5__Chlamydomonas sp. ICE-W		1.25108e-05	0	0		3.75324e-05	0	0
D_0__Eukaryota;D_1__Archaeplastida;D_2__Chloroplastida;D_3__Chlorophyta;D_5__Chlamydomonadales;D_6__Spongiochloris		1.14682e-05	0	0		3.44047e-05	0	0
D_0__Eukaryota;D_1__Archaeplastida;D_2__Chloroplastida;D_3__Charophyta;D_10__Magnoliales;D_11__Magnolia		9.4338e-06	0.000107149	0.00174898		2.83014e-05	0.000355374	0.00349796
D_0__Eukaryota;D_1__Archaeplastida;D_2__Chloroplastida;D_3__Charophyta;D_10__Chloranthales;D_11__Sarcandra		0	0.000364516	0		0	0.000853931	0
D_0__Eukaryota;D_1__Archaeplastida;D_2__Chloroplastida;D_3__Charophyta;D_10__Ericales;D_11__Actinidia		0	0	2.86718e-05		0	0	5.73436e-05
D_0__Eukaryota;D_1__Archaeplastida;D_2__Chloroplastida;D_3__Charophyta;D_10__Ericales;D_11__Vaccinium		0	0.002514	0		0	0.00833799	0
D_0__Eukaryota;D_1__Archaeplastida;D_2__Chloroplastida;D_3__Charophyta;D_10__Ginkgoales;D_11__Ginkgo		0	1.61537e-05	0		0	5.35758e-05	0
D_0__Eukaryota;D_1__Archaeplastida;D_2__Chloroplastida;D_3__Charophyta;D_10__Lamiales;D_11__Plantago		0	0.00120773	0		0	0.00400559	0
D_0__Eukaryota;D_1__Archaeplastida;D_2__Chloroplastida;D_3__Charophyta;D_10__Malvales;D_11__Tilia		0	0.000161094	0.00940794		0	0.000392562	0.0179385
D_0__Eukaryota;D_1__Archaeplastida;D_2__Chloroplastida;D_3__Charophyta;D_10__Rosales;D_11__Boehmeria		0	8.61195e-05	0		0	0.000285626	0
D_0__Eukaryota;D_1__Archaeplastida;D_2__Chloroplastida;D_3__Charophyta;D_10__Rosales;D_11__Pellionia		0	5.7413e-06	0		0	1.90417e-05	0
D_0__Eukaryota;D_1__Archaeplastida;D_2__Chloroplastida;D_3__Charophyta;D_10__Rosales;D_11__Urtica		0	0	0.000160317		0	0	0.000320634
D_0__Eukaryota;D_1__Archaeplastida;D_2__Chloroplastida;D_3__Charophyta;D_10__Santalales;D_11__Viscum		0	7.87535e-06	0		0	2.61196e-05	0
D_0__Eukaryota;D_1__Archaeplastida;D_2__Chloroplastida;D_3__Charophyta;D_10__Sapindales;D_11__Mangifera		0	2.92513e-06	0		0	9.70156e-06	0
D_0__Eukaryota;D_1__Archaeplastida;D_2__Chloroplastida;D_3__Charophyta;D_10__Saxifragales;D_11__Dudleya		0	6.52176e-05	0		0	0.000216302	0
D_0__Eukaryota;D_1__Archaeplastida;D_2__Chloroplastida;D_3__Charophyta;D_10__Saxifragales;D_11__Mytilaria		0	1.48222e-05	3.44061e-05		0	4.91597e-05	6.88123e-05
D_0__Eukaryota;D_1__Archaeplastida;D_2__Chloroplastida;D_3__Charophyta;D_8__Orthotrichales;D_9__Orthotrichum		0	0	0.00134148		0	0	0.00268296
D_0__Eukaryota;D_1__Archaeplastida;D_2__Chloroplastida;D_3__Charophyta;D_8__Porellales;D_9__Frullania		0	0	0.000155864		0	0	0.000311728
D_0__Eukaryota;D_1__Archaeplastida;D_2__Chloroplastida;D_3__Charophyta;D_9__Equisetales;D_10__Equisetum		0	0	0.0129163		0	0	0.0192732
D_0__Eukaryota;D_1__Archaeplastida;D_2__Chloroplastida;D_3__Chlorophyta;D_4__Trebouxiophyceae;D_5__Auxenochlorella sp. SAG 2478		0	0	0.000374688		0	0	0.000749376
D_0__Eukaryota;D_1__Archaeplastida;D_2__Chloroplastida;D_3__Chlorophyta;D_4__Trebouxiophyceae;D_5__Symbiochloris sp. CAUP H8603		0	0.000112119	0.000699779		0	0.000212033	0.000865281
D_0__Eukaryota;D_1__Archaeplastida;D_2__Chloroplastida;D_3__Chlorophyta;D_4__Trebouxiophyceae;D_5__unidentified		0	3.86928e-05	0		0	0.00012833	0
D_0__Eukaryota;D_1__Archaeplastida;D_2__Chloroplastida;D_3__Chlorophyta;D_5__Chlorellales;D_6__Prototheca		0	0	6.67988e-05		0	0	0.000133598
D_0__Eukaryota;D_1__Archaeplastida;D_2__Chloroplastida;D_3__Chlorophyta;D_5__Incertae Sedis;D_6__Kalinella		0	0.000135024	0.000123289		0	0.000300371	0.000246577
D_0__Eukaryota;D_1__Archaeplastida;D_2__Chloroplastida;D_3__Chlorophyta;D_5__Sphaeropleales;D_6__Bracteacoccus		0	1.60408e-05	0		0	5.32015e-05	0
D_0__Eukaryota;D_1__Archaeplastida;D_2__Chloroplastida;D_3__Chlorophyta;D_5__Trentepohliales;__		0	3.10363e-05	0.000387433		0	9.43353e-05	0.000774866
	SUM	1	1	1
a) NW, Nagano winter; NS, Nagano spring; HW, Hokkaido winter

## Sheet: Table S10
Table S10 Output of the LEfSe analysis for the LDA effect size in the ruminal bacterial composition using amplicon-seq compared among season and location
OTUs (Taxa)	The highest class average (Log)	Enriched group	LDA score	p-value
D_0__Bacteria.D_1__Bacteroidetes.D_2__Bacteroidia.D_3__Bacteroidales.D_4__BacteroidalesRF16group.D_5__unculturedrumenbacterium	3.96626	Hokkaido_Winter	3.59264	0.016148
D_0__Bacteria.D_1__Bacteroidetes.D_2__Bacteroidia.D_3__Bacteroidales.D_4__BacteroidalesRF16group.D_5__unculturedrumenbacterium.D_6__unculturedrumenbacterium	3.96626	Hokkaido_Winter	3.59264	0.016148
D_0__Bacteria.D_1__Bacteroidetes.D_2__Bacteroidia.D_3__Bacteroidales.D_4__BacteroidalesUCG_001	3.79597	Hokkaido_Winter	3.35109	0.0347641
D_0__Bacteria.D_1__Bacteroidetes.D_2__Bacteroidia.D_3__Bacteroidales.D_4__BacteroidalesUCG_001.D_5__unculturedrumenbacterium	3.79597	Hokkaido_Winter	3.35109	0.0347641
D_0__Bacteria.D_1__Bacteroidetes.D_2__Bacteroidia.D_3__Bacteroidales.D_4__BacteroidalesUCG_001.D_5__unculturedrumenbacterium.D_6__unculturedrumenbacterium	3.79597	Hokkaido_Winter	3.35109	0.0347641
D_0__Bacteria.D_1__Bacteroidetes.D_2__Bacteroidia.D_3__Bacteroidales.D_4__p_251_o5	4.20641	Hokkaido_Winter	3.86674	0.0206913
D_0__Bacteria.D_1__Bacteroidetes.D_2__Bacteroidia.D_3__Bacteroidales.D_4__p_251_o5.D_5__unculturedrumenbacterium	3.71645	Hokkaido_Winter	3.33449	0.00722127
D_0__Bacteria.D_1__Bacteroidetes.D_2__Bacteroidia.D_3__Bacteroidales.D_4__p_251_o5.D_5__unculturedrumenbacterium.D_6__unculturedrumenbacterium	3.71645	Hokkaido_Winter	3.33339	0.00722127
D_0__Bacteria.D_1__Bacteroidetes.D_2__Bacteroidia.D_3__Bacteroidales.D_4__Prevotellaceae.D_5__PrevotellaceaeUCG_001.D_6__unculturedPrevotellaceaebacterium	3.49721	Hokkaido_Winter	3.12059	0.0123163
D_0__Bacteria.D_1__Bacteroidetes.D_2__Bacteroidia.D_3__Bacteroidales.D_4__Rikenellaceae.D_5__RikenellaceaeRC9gutgroup.D_6__unidentifiedrumenbacteriumRFN96	4.1856	Hokkaido_Winter	3.66422	0.044065
D_0__Bacteria.D_1__Fibrobacteres.D_2__Fibrobacteria.D_3__Fibrobacterales.D_4__Fibrobacteraceae.D_5__Fibrobacter.D_6__Fibrobactersp_UWB11	3.60579	Hokkaido_Winter	3.22828	2.69e-06
D_0__Bacteria.D_1__Fibrobacteres.D_2__Fibrobacteria.D_3__Fibrobacterales.D_4__Fibrobacteraceae.D_5__Fibrobacter.D_6__Fibrobactersp_UWCM	3.8722	Hokkaido_Winter	3.41981	0.0492427
D_0__Bacteria.D_1__Fibrobacteres.D_2__Fibrobacteria.D_3__Fibrobacterales.D_4__Fibrobacteraceae.D_5__Fibrobacter.D_6__Fibrobactersuccinogenessubsp_succinogenes	3.83605	Hokkaido_Winter	3.53365	0.00410125
D_0__Bacteria.D_1__Fibrobacteres.D_2__Fibrobacteria.D_3__Fibrobacterales.D_4__Fibrobacteraceae.D_5__Fibrobacter.D_6__unculturedFibrobacteraceaebacterium	3.30447	Hokkaido_Winter	3.09002	5.18e-05
D_0__Bacteria.D_1__Firmicutes	5.63723	Hokkaido_Winter	4.57409	0.0139785
D_0__Bacteria.D_1__Firmicutes.D_2__Clostridia	5.58752	Hokkaido_Winter	4.58943	0.010742
D_0__Bacteria.D_1__Firmicutes.D_2__Clostridia.D_3__Clostridiales	5.58752	Hokkaido_Winter	4.58943	0.010742
D_0__Bacteria.D_1__Firmicutes.D_2__Clostridia.D_3__Clostridiales.__	3.64693	Hokkaido_Winter	3.10549	0.00911816
D_0__Bacteria.D_1__Firmicutes.D_2__Clostridia.D_3__Clostridiales.__.__	3.64693	Hokkaido_Winter	3.10549	0.00911816
D_0__Bacteria.D_1__Firmicutes.D_2__Clostridia.D_3__Clostridiales.__.__.__	3.64693	Hokkaido_Winter	3.10549	0.00911816
D_0__Bacteria.D_1__Firmicutes.D_2__Clostridia.D_3__Clostridiales.D_4__Lachnospiraceae.D_5__Lachnoclostridium10	3.49753	Hokkaido_Winter	3.19862	0.0037498
D_0__Bacteria.D_1__Firmicutes.D_2__Clostridia.D_3__Clostridiales.D_4__Lachnospiraceae.D_5__Lachnoclostridium10.D_6__unculturedrumenbacterium	3.46502	Hokkaido_Winter	3.1799	0.00283215
D_0__Bacteria.D_1__Firmicutes.D_2__Clostridia.D_3__Clostridiales.D_4__Lachnospiraceae.D_5__LachnospiraceaeAC2044group.__	3.90798	Hokkaido_Winter	3.43507	0.0300221
D_0__Bacteria.D_1__Firmicutes.D_2__Clostridia.D_3__Clostridiales.D_4__Lachnospiraceae.D_5__LachnospiraceaeXPB1014group	3.76656	Hokkaido_Winter	3.2514	0.00344704
D_0__Bacteria.D_1__Firmicutes.D_2__Clostridia.D_3__Clostridiales.D_4__Lachnospiraceae.D_5__LachnospiraceaeXPB1014group.__	3.7266	Hokkaido_Winter	3.22326	0.00142672
D_0__Bacteria.D_1__Firmicutes.D_2__Clostridia.D_3__Clostridiales.D_4__Ruminococcaceae.D_5__RuminococcaceaeUCG_011	3.84458	Hokkaido_Winter	3.34165	0.0278777
D_0__Bacteria.D_1__Firmicutes.D_2__Clostridia.D_3__Clostridiales.D_4__Ruminococcaceae.D_5__RuminococcaceaeUCG_011.D_6__unculturedrumenbacterium	3.84458	Hokkaido_Winter	3.34165	0.0278777
D_0__Bacteria.D_1__Firmicutes.D_2__Clostridia.D_3__Clostridiales.D_4__Ruminococcaceae.D_5__Ruminococcus1	4.68479	Hokkaido_Winter	4.12144	0.00489418
D_0__Bacteria.D_1__Firmicutes.D_2__Clostridia.D_3__Clostridiales.D_4__Ruminococcaceae.D_5__Ruminococcus1.D_6__Ruminococcusflavefaciens	4.10246	Hokkaido_Winter	3.49876	0.0186679
D_0__Bacteria.D_1__Firmicutes.D_2__Clostridia.D_3__Clostridiales.D_4__Ruminococcaceae.D_5__Ruminococcus1.D_6__unculturedrumenbacterium	4.02479	Hokkaido_Winter	3.54026	0.0121722
D_0__Bacteria.D_1__Firmicutes.D_2__Negativicutes.D_3__Selenomonadales.D_4__Acidaminococcaceae.D_5__Succiniclasticum.D_6__unculturedrumenbacterium	3.45051	Hokkaido_Winter	3.10372	0.00387607
D_0__Bacteria.D_1__Patescibacteria.D_2__Saccharimonadia	3.71735	Hokkaido_Winter	3.14157	0.0238845
D_0__Bacteria.D_1__Patescibacteria.D_2__Saccharimonadia.D_3__Saccharimonadales	3.71735	Hokkaido_Winter	3.14157	0.0238845
D_0__Bacteria.D_1__Patescibacteria.D_2__Saccharimonadia.D_3__Saccharimonadales.D_4__Saccharimonadaceae	3.71735	Hokkaido_Winter	3.1426	0.0238845
D_0__Bacteria.D_1__Patescibacteria.D_2__Saccharimonadia.D_3__Saccharimonadales.D_4__Saccharimonadaceae.D_5__CandidatusSaccharimonas	3.71735	Hokkaido_Winter	3.1426	0.0238845
D_0__Bacteria.D_1__Patescibacteria.D_2__Saccharimonadia.D_3__Saccharimonadales.D_4__Saccharimonadaceae.D_5__CandidatusSaccharimonas.D_6__unculturedrumenbacterium	3.59895	Hokkaido_Winter	3.08136	0.0122158
D_0__Bacteria.D_1__Bacteroidetes.D_2__Bacteroidia.D_3__Bacteroidales.D_4__Prevotellaceae.D_5__Prevotella1.D_6__unculturedrumenbacterium	4.83016	Nagano_Spring	4.30634	0.00884962
D_0__Bacteria.D_1__Cyanobacteria.D_2__Melainabacteria.D_3__Gastranaerophilales.__	3.5651	Nagano_Spring	3.09302	0.0456309
D_0__Bacteria.D_1__Cyanobacteria.D_2__Melainabacteria.D_3__Gastranaerophilales.__.__	3.5651	Nagano_Spring	3.09302	0.0456309
D_0__Bacteria.D_1__Cyanobacteria.D_2__Melainabacteria.D_3__Gastranaerophilales.__.__.__	3.5651	Nagano_Spring	3.09302	0.0456309
D_0__Bacteria.D_1__Firmicutes.D_2__Clostridia.D_3__Clostridiales.D_4__Lachnospiraceae.D_5__LachnospiraceaeNK3A20group	3.73507	Nagano_Spring	3.16656	0.0422946
D_0__Bacteria.D_1__Firmicutes.D_2__Erysipelotrichia.D_3__Erysipelotrichales.D_4__Erysipelotrichaceae.D_5__Kandleria	3.4163	Nagano_Spring	3.08614	0.030656
D_0__Bacteria.D_1__Firmicutes.D_2__Erysipelotrichia.D_3__Erysipelotrichales.D_4__Erysipelotrichaceae.D_5__Kandleria.D_6__Kandleriavitulina	3.4163	Nagano_Spring	3.08617	0.030656
D_0__Bacteria.D_1__Firmicutes.D_2__Negativicutes.D_3__Selenomonadales.D_4__Acidaminococcaceae.D_5__Succiniclasticum.__	3.8184	Nagano_Spring	3.43992	0.014006
D_0__Bacteria.D_1__Proteobacteria.D_2__Gammaproteobacteria	4.64561	Nagano_Spring	4.24689	0.0451029
D_0__Bacteria.D_1__Proteobacteria.D_2__Gammaproteobacteria.D_3__Aeromonadales	4.62033	Nagano_Spring	4.23101	0.0472151
D_0__Bacteria.D_1__Proteobacteria.D_2__Gammaproteobacteria.D_3__Aeromonadales.D_4__Succinivibrionaceae	4.62033	Nagano_Spring	4.23101	0.0472151
D_0__Bacteria.D_1__Proteobacteria.D_2__Gammaproteobacteria.D_3__Aeromonadales.D_4__Succinivibrionaceae.D_5__Ruminobacter	4.39337	Nagano_Spring	4.07431	0.000969383
D_0__Bacteria.D_1__Proteobacteria.D_2__Gammaproteobacteria.D_3__Aeromonadales.D_4__Succinivibrionaceae.D_5__Ruminobacter.D_6__unculturedrumenbacterium	4.39146	Nagano_Spring	4.07258	0.000969383
D_0__Bacteria.D_1__Spirochaetes.D_2__Spirochaetia.D_3__Spirochaetales.D_4__Spirochaetaceae.D_5__Treponema2.D_6__Treponemasp_AC3	3.93289	Nagano_Spring	3.54042	0.00231368
D_0__Bacteria.D_1__Spirochaetes.D_2__Spirochaetia.D_3__Spirochaetales.D_4__Spirochaetaceae.D_5__Treponema2.D_6__unculturedbacterium	4.0232	Nagano_Spring	3.5587	0.0400302
D_0__Bacteria.D_1__Bacteroidetes.D_2__Bacteroidia.D_3__Bacteroidales.D_4__Rikenellaceae.D_5__RikenellaceaeRC9gutgroup.D_6__unculturedrumenbacterium	4.61759	Nagano_Winter	3.95607	0.0156543
D_0__Bacteria.D_1__Firmicutes.D_2__Clostridia.D_3__Clostridiales.D_4__Lachnospiraceae.D_5__uncultured	3.97952	Nagano_Winter	3.50685	0.0264314
D_0__Bacteria.D_1__Firmicutes.D_2__Clostridia.D_3__Clostridiales.D_4__Lachnospiraceae.D_5__uncultured.D_6__unculturedrumenbacterium	3.84674	Nagano_Winter	3.48547	0.00283605
D_0__Bacteria.D_1__Firmicutes.D_2__Clostridia.D_3__Clostridiales.D_4__Ruminococcaceae	5.27824	Nagano_Winter	4.38275	0.0062544
D_0__Bacteria.D_1__Firmicutes.D_2__Clostridia.D_3__Clostridiales.D_4__Ruminococcaceae.D_5__RuminococcaceaeUCG_014	4.65548	Nagano_Winter	4.06391	0.00113519
D_0__Bacteria.D_1__Firmicutes.D_2__Clostridia.D_3__Clostridiales.D_4__Ruminococcaceae.D_5__RuminococcaceaeUCG_014.__	4.32375	Nagano_Winter	3.72139	0.00582709
D_0__Bacteria.D_1__Firmicutes.D_2__Clostridia.D_3__Clostridiales.D_4__Ruminococcaceae.D_5__RuminococcaceaeUCG_014.D_6__unculturedrumenbacterium	4.14511	Nagano_Winter	3.61107	0.00761694
D_0__Bacteria.D_1__Firmicutes.D_2__Clostridia.D_3__Clostridiales.D_4__Ruminococcaceae.D_5__Ruminococcus1.D_6__bacteriumV9D2012	3.6029	Nagano_Winter	3.00302	0.0129684
D_0__Bacteria.D_1__Firmicutes.D_2__Clostridia.D_3__Clostridiales.D_4__Ruminococcaceae.D_5__Ruminococcus2	3.69635	Nagano_Winter	3.25757	0.0391504
D_0__Bacteria.D_1__Firmicutes.D_2__Clostridia.D_3__Clostridiales.D_4__Ruminococcaceae.D_5__Ruminococcus2.D_6__unculturedrumenbacterium	3.64488	Nagano_Winter	3.22033	0.0264594
D_0__Bacteria.D_1__Proteobacteria.D_2__Deltaproteobacteria.D_3__Oligoflexales	3.47276	Nagano_Winter	3.14627	0.0361214
D_0__Bacteria.D_1__Proteobacteria.D_2__Deltaproteobacteria.D_3__Oligoflexales.D_4__0319_6G20	3.47276	Nagano_Winter	3.14794	0.00834274
D_0__Bacteria.D_1__Proteobacteria.D_2__Deltaproteobacteria.D_3__Oligoflexales.D_4__0319_6G20.D_5__unculturedrumenbacterium	3.47276	Nagano_Winter	3.15584	0.00834274
D_0__Bacteria.D_1__Proteobacteria.D_2__Deltaproteobacteria.D_3__Oligoflexales.D_4__0319_6G20.D_5__unculturedrumenbacterium.D_6__unculturedrumenbacterium	3.47276	Nagano_Winter	3.143	0.00834274
D_0__Bacteria.D_1__Tenericutes.D_2__Mollicutes.D_3__MollicutesRF39	3.72282	Nagano_Winter	3.05408	0.0135327
The linear discriminant analysis (LDA) effect size (LEfSe) technique [7] was applied to identify the bacterial taxa that were significantly associated with the groups.
The LEFSe algorithm consisted of the KW rank sum test for the difference in classes and those for LDA in the relevant features. The parameters were set at p = 0.05 and LDA score = 3.0 for the computation.

[truncated: 5 more sheets: Table S11, Table S12, Table S13, Table S14, Table S15]
